# Supplementary material for: Improving existing analysis pipeline to identify and analyze cancer driver genes using multi-omics data
Source: Sci Rep. 2020 Nov 25;10:20521. doi: 10.1038/s41598-020-77318-1 (PMC7688645; doi:10.1038/s41598-020-77318-1)
Supplement: Supplementary file 2 — Supplementary information. [file 41598_2020_77318_MOESM2_ESM.xlsx]

## Sheet: Table S1
Table S1: List of driver genes. 35 unique driver genes are predicted by the OncodriveFML and OncodriveCLUSTL tools
Identified driver genes	Tools used to idetify driver genes	CGC database	Pereira et al. study	Nik Zainal et al. study
MAP2K4	OncodriveFML	TRUE
ARID1A	OncodriveFML	TRUE
PIK3CA	OncodriveFML	TRUE
TBX3	OncodriveFML	TRUE
MAP3K1	OncodriveFML	TRUE
TP53	OncodriveFML & OncodriveCLUSTL	TRUE
AKT1	OncodriveFML & OncodriveCLUSTL	TRUE
GATA3	OncodriveFML	TRUE
CDH1	OncodriveFML & OncodriveCLUSTL	TRUE
RB1	OncodriveFML	TRUE
CDKN1B	OncodriveFML	TRUE
NCOR1	OncodriveFML	TRUE
CDKN2A	OncodriveFML	TRUE
ERBB2	OncodriveFML & OncodriveCLUSTL	TRUE
KRAS	OncodriveFML	TRUE
BRCA2	OncodriveFML	TRUE
BAP1	OncodriveFML	TRUE
PTEN	OncodriveFML	FALSE	TRUE
CBFB	OncodriveFML	FALSE	TRUE
KMT2C	OncodriveFML	FALSE	TRUE
RUNX1	OncodriveFML	FALSE	TRUE
NF1	OncodriveFML	FALSE	TRUE
PIK3R1	OncodriveFML	FALSE	TRUE
ERBB3	OncodriveFML & OncodriveCLUSTL	FALSE	FALSE	TRUE
FOXO3	OncodriveFML	FALSE	TRUE
SMAD4	OncodriveFML	FALSE	TRUE
GPS2	OncodriveFML	FALSE	TRUE
AGTR2	OncodriveFML	FALSE	TRUE
ZFP36L1	OncodriveFML	FALSE	TRUE
MEN1	OncodriveFML	FALSE	TRUE
SF3B1	OncodriveCLUSTL	FALSE	TRUE
AHNAK	OncodriveCLUSTL	FALSE	FALSE	FALSE
DNAH2	OncodriveCLUSTL	FALSE	FALSE	FALSE
PDE4DIP	OncodriveCLUSTL	FALSE	FALSE	FALSE
SYNE1	OncodriveCLUSTL	FALSE	FALSE	FALSE

## Sheet: Table S2
Table S2: TSG database. A database of tumour suppressor genes
GeneID	Gene_symbol	Alias	Xref	Chromosome	Cytoband	Full_name	Gene_type	Description	Nucleotide_Sequence Protein_Sequence
1002	CDH4	CAD4|RCAD	HGNC:1763|MIM:603006|Ensembl:ENSG00000179242|HPRD:04304|Vega:OTTHUMG00000032890	20	20q13.3	cadherin 4, type 1, R-cadherin (retinal)	protein-coding	R-CAD|R-cadherin|cadherin 4, type 1, preproprotein|cadherin-4|retinal cadherin	atgaccgcgggcgccggcgtgctccttctgctgctctcgctctccggcgcgctccgggcccataatgaggatcttacaactagagagacctgcaaggctgggttctctgaagatgattacacggcattaatctcccaaaatattctagaaggggaaaagctacttcaagtcaagttcagcagctgtgtggggaccaaggggacacaatatgagaccaacagcatggacttcaaagttggggcagatgggacagtcttcgccacccgggagctgcaggtcccctccgagcaggtggcgttcacggtgactgcatgggacagccagacagcagagaaatgggacgccgtggtgcggttgctggtggcccagacctcgtccccgcactctggacacaagccg…
100302232	MIR1226	MIRN1226|hsa-mir-1226	HGNC:33922|miRBase:MI0006313	3	3p21.31	microRNA 1226	miscRNA	-	gtgagggcatgcaggcctggatgggg
10077	TSPAN32	ART1|PHEMX|PHMX|TSSC6	HGNC:13410|MIM:603853|Ensembl:ENSG00000064201|HPRD:04834|Vega:OTTHUMG00000009762	11	11p15.5	tetraspanin 32	protein-coding	pan-hematopoietic expression protein|protein Phemx|tetraspanin-32|tspan-32|tumor-suppressing STF cDNA 6|tumor-suppressing subchromosomal transferable fragment cDNA 6|tumor-suppressing subtransferable candidate 6	atggggccttggagtcgagtcagggttgccaaatgccagatgctggtcacctgcttctttatcttgctgctgggcctctctgtggccaccatggtgactcttacctacttcggggcccactttgctgtcatccgccgagcgtccctggagaagaacccgtaccaggctgtgcaccaatgggccttctctgcggggttgagcctggtgggcctcctgactctgggagccgtgctgagcgctgcagccaccgtgagggaggcccagggcctcatggcagggggcttcctgtgcttctccctggcgttctgcgcacaggtgcaggtggtgttctggagactccacagccccacccaggtggaggacgccatgctggacacctacgacctggtatatgagcag…
10078	TSSC4	-	HGNC:12386|MIM:603852|Ensembl:ENSG00000184281|HPRD:10357|Vega:OTTHUMG00000009895	11	11p15.5	tumor suppressing subtransferable candidate 4	protein-coding	protein TSSC4|tumor-suppressing STF cDNA 4 protein|tumor-suppressing subchromosomal transferable fragment candidate gene 4 protein	atggctgaggcaggaacaggtgagccgtcccccagcgtggagggcgaacacgggacggagtatgacacgctgccttccgacacagtctccctcagtgactcggactctgacctcagcttgcccggtggtgctgaagtggaagcactgtccccgatggggctgcctggggaggaggattcaggtcctgatgagccgccctcacccccgtcaggcctcctcccagccacggtgcagccattccatctgagaggcatgagctccaccttctcccagcgcagccgtgacatctttgactgcctggagggggcggccagacgggctccatcctctgtggcccacaccagcatgagtgacaacggaggcttcaagcggcccctagcgccctcaggccggtctcca…
1009	CDH11	CAD11|CDHOB|OB|OSF-4	HGNC:1750|MIM:600023|Ensembl:ENSG00000140937|HPRD:08960|Vega:OTTHUMG00000137494	16	16q21	cadherin 11, type 2, OB-cadherin (osteoblast)	protein-coding	cadherin-11	atgaaggagaactactgtttacaagccgccctggtgtgcctgggcatgctgtgccacagccatgcctttgccccagagcggcgggggcacctgcggccctccttccatgggcaccatgagaagggcaaggaggggcaggtgctacagcgctccaagcgtggctgggtctggaaccagttcttcgtgatagaggagtacaccgggcctgaccccgtgcttgtgggcaggcttcattcagatattgactctggtgatgggaacattaaatacattctctcaggggaaggagctggaaccatttttgtgattgatgacaaatcagggaacattcatgccaccaagacgttggatcgagaagagagagcccagtacacgttgatggctcaggcggtggacagg…
1012	CDH13	CDHH|P105	HGNC:1753|MIM:601364|Ensembl:ENSG00000140945|HPRD:03219	16	16q23.3	cadherin 13, H-cadherin (heart)	protein-coding	H-cadherin|T-cad|T-cadherin|cadherin-13|heart cadherin	atgcagccgagaactccgctcgttctgtgcgttctcctgtcccaggtgctgctgctaacatctgcagaagatttggactgcactcctggatttcagcagaaagtgttccatatcaatcagccagctgaattcattgaggaccagtcaattctaaacttgaccttcagtgactgtaagggaaacgacaagctacgctatgaggtctcgagcccatacttcaaggtgaacagcgatggcggcttagttgctctgagaaacataactgcagtgggcaaaactctgttcgtccatgcacggaccccccatgcggaagatatggcagaactcgtgattgtcggggggaaagacatccagggctccttgcaggatatatttaaatttgcaagaacttctcctgtc…
10152	ABI2	ABI-2|ABI2B|AIP-1|AblBP3|SSH3BP2|argBPIA|argBPIB	HGNC:24011|MIM:606442|Ensembl:ENSG00000138443|Vega:OTTHUMG00000132879	2	2q33	abl-interactor 2	protein-coding	abelson interactor 2|abl binding protein 3|abl interactor 2|abl-binding protein 3|abl-interacting protein 1 (SH3-containing protein)|abl-interactor protein 2b|arg protein tyrosine kinase-binding protein|arg-binding protein 1|argBP1	atggcggagctgcagatgctgctggaagaggaaatcccggggggccgccgggccctcttcgacagctacacaaatctggaacgggtggccgattactgcgagaacaactacatacagtcagcagataagcagagagccctagaagaaaccaaagcctacaccacccaatccttagcaagtgttgcctatctgataaacaccttggccaacaatgtcctgcagatgctggatatccaggcatcccagctacgaaggatggaatcttcaatcaatcatatttcacaaacagttgatattcataaagagaaagttgcaagaagagaaattggtattttgactaccaataaaaacacttcaaggacacataagattattgctccagccaaccttgaacgacca…
10154	PLXNC1	CD232|PLXN-C1|VESPR	HGNC:9106|MIM:604259|Ensembl:ENSG00000136040|HPRD:05036|Vega:OTTHUMG00000170235	12	12q23.3	plexin C1	protein-coding	plexin (semaphorin receptor)|plexin-C1|receptor for viral semaphorin protein|receptor for virally-encoded semaphorin|virus-encoded semaphorin protein receptor	atggaggtctcccggaggaaggcgccgccgcgccccccgcgccccgcagcgccactgcccctgctcgcctatctgctggcactggcggctcccggccggggcgcggacgagcccgtgtggcggtcggagcaagccatcggagccatcgcggcgagccaggaggacggcgtgtttgtggcgagcggcagctgcctggaccagctggactacagcctggagcacagcctctcgcgcctgtaccgggaccaagcgggcaactgcacagagccggtctcgctggcgccccccgcgcggccccggcccgggagcagcttcagcaagctgctgctgccctaccgcgagggggcggccggcctcggggggctgctgctcaccggctggaccttcgaccggggcgcc…
10180	RBM6	3G2|DEF-3|DEF3|HLC-11|NY-LU-12|g16	HGNC:9903|MIM:606886|Ensembl:ENSG00000004534|HPRD:06054|Vega:OTTHUMG00000156736	3	3p21.3	RNA binding motif protein 6	protein-coding	RNA-binding motif protein 6|RNA-binding protein 6|RNA-binding protein DEF-3|lung cancer antigen NY-LU-12|lung cancer protooncogene 11	atgatccaggacaaagaagttaccctggagtatgtatcaagcctggatttttggtactgcaaacgatgtaaggcaaacattggtgggcaccgatcttcctgttcattctgcaagaacccaagagaagtgacagaggccaagcaagaattaataacctaccctcagcctcagaaaacatccataccagcaccattggaaaaacagcccaaccagcccctaagaccagctgataaggaacctgaacccaggaagagggaagaaggccaagagtcacgcttaggacatcaaaagagagaagcagaaaggtatctgcctccttctcgaagggaagggccaactttccgaagagaccgagagagggagtcatggtctggagagacacgccaggatggagagagc…
10181	RBM5	G15|LUCA15|RMB5	HGNC:9902|MIM:606884|Ensembl:ENSG00000003756|HPRD:06052|Vega:OTTHUMG00000156785	3	3p21.3	RNA binding motif protein 5	protein-coding	RNA-binding protein 5|putative tumor suppressor LUCA15|renal carcinoma antigen NY-REN-9	atgggttcagacaaaagagtgagtagaacagagcgtagtggaagatacggttccatcatagacagggatgaccgtgatgagcgtgaatcccgaagcaggcggagggactcagattacaaaagatctagtgatgatcggaggggtgatagatatgatgactaccgagactatgacagtccagagagagagcgtgaaagaaggaacagtgaccgatccgaagatggctaccattcagatggtgactatggtgagcacgactataggcatgacatcagtgacgagagggagagcaagaccatcatgctgcgcggccttcccatcaccatcacagagagcgatattcgagaaatgatggagtccttcgaaggccctcagcctgcggatgtgaggctgatgaag…
10206	TRIM13	CAR|DLEU5|LEU5|RFP2|RNF77	HGNC:9976|MIM:605661|Ensembl:ENSG00000204977|HPRD:10414|Vega:OTTHUMG00000016926	13	13q14	tripartite motif containing 13	protein-coding	B-cell chronic lymphocytic leukemia tumor suppressor Leu5|CLL-associated RING finger|E3 ubiquitin-protein ligase TRIM13|RING finger protein 77|leukemia-associated protein 5|putative tumor suppressor RFP2|ret finger protein 2|tripartite motif protein 13|tripartite motif-containing 13|tripartite motif-containing protein 13	atggatgtgatggagctgcttgaagaagatctcacatgccctatttgttgtagtctgtttgatgatccacgggttttgccttgctcccacaacttctgcaaaaaatgcttagaaggtatcttagaagggagtgtgcggaattccttgtggagaccagctccattcaagtgtcctacatgccgtaaggaaacttcagctactggaattaatagcctgcaggttaattactccctgaagggtattgtggaaaagtataacaagatcaagatctctcccaaaatgccagtatgcaaaggacacttggggcagcctctcaacattttctgcctgactgatatgcagctgatttgtgggatctgtgctactcgtggggagcacaccaaacatgtcttctgttct…
10209	EIF1	A121|EIF-1|EIF1A|ISO1|SUI1	HGNC:3249|Ensembl:ENSG00000173812|HPRD:15449|Vega:OTTHUMG00000133492	17	17q21.2	eukaryotic translation initiation factor 1	protein-coding	protein translation factor SUI1 homolog|sui1iso1	atgtccgctatccagaacctccactctttcgacccctttgctgatgcaagtaagggtgatgacctgcttcctgctggcactgaggattatatccatataagaattcaacagagaaacggcaggaagacccttactactgtccaagggatcgctgatgattacgataaaaagaaactagtgaaggcgtttaagaaaaagtttgcctgcaatggtactgtaattgagcatccggaatatggagaagtaattcagctacagggtgaccaacgcaagaacatatgccagttcctcgtagagattggactggctaaggacgatcagctgaaggttcatgggttttaa
10210	TOPORS	LUN|P53BP3|RP31|TP53BPL	HGNC:21653|MIM:609507|Ensembl:ENSG00000197579|HPRD:11642|Vega:OTTHUMG00000019743	9	9p21	topoisomerase I binding, arginine/serine-rich, E3 ubiquitin protein ligase	protein-coding	E3 ubiquitin-protein ligase Topors|SUMO1-protein E3 ligase Topors|topoisomerase I-binding RING finger protein|tumor suppressor p53-binding protein 3	atgataatggcatcagctgctaaggaatttaaaatggacaacttttcacctaaagctggcactagcaaattgcaacagacagtaccagctgatgcatctcctgattctaagtgtcctatatgcttggatagatttgataatgtgtcttacttagatcgctgcttacataagttctgttttcgctgtgtacaggagtggtcaaaaaacaaagctgaatgcccactatgtaaacagccctttgattctattttccattctgtgagggcagaagatgacttcaaggagtatgtcctaaggccttcgtataatggttcttttgtcacccctgatcgacgatttcgctaccgtacaactctgacaagggaacgaaatgcttctgtgtattcacctagtggtcct…
10217	CTDSPL	C3orf8|HYA22|PSR1|RBSP3|SCP3	HGNC:16890|MIM:608592|Ensembl:ENSG00000144677|Vega:OTTHUMG00000155942	3	3p21.3	CTD (carboxy-terminal domain, RNA polymerase II, polypeptide A) small phosphatase-like	protein-coding	CTD small phosphatase-like protein|CTDSP-like|NIF-like protein|NLI-interacting factor 1|RB protein serine phosphatase from chromosome 3|carboxy-terminal domain RNA polymerase II polypeptide A small phosphatase 3|nuclear LIM interactor-interacting factor 1|small C-terminal domain phosphatase 3|small CTD phosphatase 3	atggacggcccggccatcatcacccaggtgaccaaccccaaggaggacgagggccggttgccgggcgcgggcgagaaagcctcccagtgcaacgtcagcttaaagaagcagaggagccgcagcatccttagctccttcttctgctgcttccgtgattacaatgtggaggcccctccacccagcagccccagtgtgcttccgccactggtggaggagaatggtgggcttcagaagggtgaccagaggcaggtcattcccataccaagtccaccagctaagtaccttcttccagaggtgacggtgcttgactatggaaagaaatgtgtggtcattgatttagatgaaacattggtgcacagttcgtttaagcctattagtaatgctgattttattgttccg…
10253	SPRY2	hSPRY2	HGNC:11270|MIM:602466|Ensembl:ENSG00000136158|HPRD:03916|Vega:OTTHUMG00000017140	13	13q31.1	sprouty homolog 2 (Drosophila)	protein-coding	protein sprouty homolog 2|sprouty 2|spry-2	atggaggccagagctcagagtggcaacgggtcgcagcccttgctgcagacgccccgtgacggtggcagacagcgtggggagcccgaccccagagacgccctcacccagcaggtacatgtcttgtctctggatcagatcagagccatccgaaacaccaatgagtacacagaggggcctactgtcgtcccaagacctgggctcaagcctgctcctcgcccctccactcagcacaaacacgagagactccacggtctgcctgagcaccgccagcctcctaggctccagcactcgcaggtccattcttctgcacgagcccctctgtccagatccataagcacggtcagctcagggtcgcggagcagtacgaggacaagtaccagcagcagctcctctgaacag…
1026	CDKN1A	CAP20|CDKN1|CIP1|MDA-6|P21|SDI1|WAF1|p21CIP1	HGNC:1784|MIM:116899|Ensembl:ENSG00000124762|HPRD:00298|Vega:OTTHUMG00000014603	6	6p21.2	cyclin-dependent kinase inhibitor 1A (p21, Cip1)	protein-coding	CDK-interacting protein 1|CDK-interaction protein 1|DNA synthesis inhibitor|cyclin-dependent kinase inhibitor 1|melanoma differentiation associated protein 6|wild-type p53-activated fragment 1	atgtcagaaccggctggggatgtccgtcagaacccatgcggcagcaaggcctgccgccgcctcttcggcccagtggacagcgagcagctgagccgcgactgtgatgcgctaatggcgggctgcatccaggaggcccgtgagcgatggaacttcgactttgtcaccgagacaccactggagggtgacttcgcctgggagcgtgtgcggggccttggcctgcccaagctctaccttcccacggggccccggcgaggccgggatgagttgggaggaggcaggcggcctggcacctcacctgctctgctgcaggggacagcagaggaagaccatgtggacctgtcactgtcttgtacccttgtgcctcgctcaggggagcaggctgaagggtccccaggtgga…
10263	CDK2AP2	DOC-1R|p14	HGNC:30833|Ensembl:ENSG00000167797|HPRD:13242|Vega:OTTHUMG00000167676	11	11q13	cyclin-dependent kinase 2 associated protein 2	protein-coding	CDK2-associated protein 2|DOC-1-related protein|cyclin-dependent kinase 2-associated protein 2|tumor suppressor deleted in oral cancer related 1|tumor suppressor deleted in oral cancer-related 1	atgtcctacaaacccatcgcccctgctcccagcagcacccctggctccagcacccctgggccgggcaccccggtccctacaggaagcgtcccgtcgccgtcgggctcagtgccaggagccggcgctcctttcagaccgctgtttaacgactttggaccgccttccatgggctacgtgcaggcgatgaagccacccggcgcccagggctcccagagcacctacacggacctgctgtcagtcatagaggagatgggcaaagagatccggcctacctatgctggcagcaagagcgccatggagcgcctgaagagaggtatcatccatgcccgggccctagtcagagagtgcctggcagagacagagcggaacgcccgcacgtaa
10277	UBE4B	E4|HDNB1|UBOX3|UFD2|UFD2A	HGNC:12500|MIM:613565|Ensembl:ENSG00000130939|HPRD:11659|Vega:OTTHUMG00000001797	1	1p36.3	ubiquitination factor E4B	protein-coding	UFD2A-III/UBE4B-III splice isoform|homologous to yeast UFD2|homozygously deleted in neuroblastoma 1|homozygously deleted in neuroblastoma-1|ubiquitin conjugation factor E4 B|ubiquitin fusion degradation protein 2|ubiquitin-fusion degradation protein 2|ubiquitination factor E4B (UFD2 homolog, yeast)|ubiquitination factor E4B (homologous to yeast UFD2)	atggaggagctgagcgctgatgagattcgacggaggcgccttgcacgacttgctggtggacagacctctcagccaaccaccccactcacctctccccagagggagaaccctccggggcctcccatagcggcatcagccccaggaccctctcagagtcttggtctcaatgtccacaacatgaccccagctacctccccaataggtgcatcaggagtagcccatcgaagccagagcagtgaaggagtcagttctctcagcagctcgccctctaatagccttgaaacgcaatctcagtctctctcacgttcccagagcatggatatcgatggtgtctcatgtgagaaaagcatgtcccaggtggatgtggattcaggaattgaaaacatggaggttgatgaa…
1028	CDKN1C	BWCR|BWS|KIP2|WBS|p57	HGNC:1786|MIM:600856|Ensembl:ENSG00000129757|HPRD:02913|Vega:OTTHUMG00000010040	11	11p15.5	cyclin-dependent kinase inhibitor 1C (p57, Kip2)	protein-coding	cyclin-dependent kinase inhibitor 1C|cyclin-dependent kinase inhibitor p57|p57Kip2	atgtccgacgcgtccctccgcagcacatccacgatggagcgtcttgtcgcccgtgggaccttcccagtactagtgcgcaccagcgcctgccgcagcctcttcgggccggtggaccacgaggagctgagccgcgagctgcaggcccgcctggccgagctgaacgccgaggaccagaaccgctgggattacgacttccagcaggacatgccgctgcggggccctggacgcctgcagtggaccgaagtggacagcgactcggtgcccgcgttctaccgcgagacggtgcaggtggggcgctgccgcctgctgctggcgccgcggcccgtcgcggtcgcggtggctgtcagcccgcccctcgagccggccgctgagtccctcgacggcctcgaggaggcgccg…
1029	CDKN2A	ARF|CDK4I|CDKN2|CMM2|INK4|INK4A|MLM|MTS-1|MTS1|P14|P14ARF|P16|P16-INK4A|P16INK4|P16INK4A|P19|P19ARF|TP16	HGNC:1787|MIM:600160|Ensembl:ENSG00000147889|HPRD:02542|Vega:OTTHUMG00000019686	9	9p21	cyclin-dependent kinase inhibitor 2A (melanoma, p16, inhibits CDK4)	protein-coding	CDK4 inhibitor p16-INK4|cell cycle negative regulator beta|cyclin-dependent kinase 4 inhibitor A|cyclin-dependent kinase inhibitor 2A|multiple tumor suppressor 1	atggagccggcggcggggagcagcatggagccttcggctgactggctggccacggccgcggcccggggtcgggtagaggaggtgcgggcgctgctggaggcgggggcgctgcccaacgcaccgaatagttacggtcggaggccgatccaggtcatgatgatgggcagcgcccgagtggcggagctgctgctgctccacggcgcggagcccaactgcgccgaccccgccactctcacccgacccgtgcacgacgctgcccgggagggcttcctggacacgctggtggtgctgcaccgggccggggcgcggctggacgtgcgcgatgcctggggccgtctgcccgtggacctggctgaggagctgggccatcgcgatgtcgcacggtacctgcgcgcggct…
10297	APC2	APCL	HGNC:24036|MIM:612034|Ensembl:ENSG00000115266|HPRD:09802	19	19p13.3	adenomatosis polyposis coli 2	protein-coding	adenomatous polyposis coli like|adenomatous polyposis coli protein 2	atggcgagctccgtggcgccctacgagcagctggtgaggcaggtggaggccttgaaggctgagaacagccacctgaggcaggagctaagggacaactccagccacctgtccaagctggagacagagacgtcgggcatgaaggaggtcctgaagcacctacagggaaaactggagcaggaggcccgagtgctggtgtcctcggggcagacggaggtgctggagcagctgaaggccctacagatggacatcaccagcctgtacaacctcaagttccagccgcccaccctgggcccggagcctgccgcccggacccccgagggcagcccagtacacggctccgggccctccaaggacagctttggggagctgagccgggccaccatccggctgctggaggaa…
1030	CDKN2B	CDK4I|INK4B|MTS2|P15|TP15|p15INK4b	HGNC:1788|MIM:600431|Ensembl:ENSG00000147883|HPRD:02696|Vega:OTTHUMG00000019691	9	9p21	cyclin-dependent kinase inhibitor 2B (p15, inhibits CDK4)	protein-coding	CDK inhibitory protein|CDK4B inhibitor|MTS-2|cyclin-dependent kinase 4 inhibitor B|cyclin-dependent kinases 4 and 6 binding protein|multiple tumor suppressor 2|p14-INK4b|p14_CDK inhibitor|p14_INK4B|p15 CDK inhibitor|p15-INK4b|p15_INK4B	atgcgcgaggagaacaagggcatgcccagtgggggcggcagcgatgagggtctggccagcgccgcggcgcggggactagtggagaaggtgcgacagctcctggaagccggcgcggatcccaacggagtcaaccgtttcgggaggcgcgcgatccaggtcatgatgatgggcagcgcccgcgtggcggagctgctgctgctccacggcgcggagcccaactgcgcagaccctgccactctcacccgaccggtgcatgatgctgcccgggagggcttcctggacacgctggtggtgctgcaccgggccggggcgcggctggacgtgcgcgatgcctggggtcgtctgcccgtggacttggccgaggagcggggccaccgcgacgttgcagggtacctgcgc…
10301	DLEU1	BCMS|DLB1|DLEU2|LEU1|LEU2|LINC00021|NCRNA00021|XTP6	HGNC:13747|MIM:605765|HPRD:16150	13	13q14.3	deleted in lymphocytic leukemia 1 (non-protein coding)	miscRNA	-	gaagtgaacttagaggttgtggggccgaggggtcgtcttatagctaccagcccacaggcatttagtctacgttggaggtaaacaaatacgggtcctgcttaggagaaaagaaaaacgtcttacagccagtgtctaaactccaaacaacggaatgtatcaatgagaccttgtatatggatacacgtgcatttaaaaccgccctgccggcttgtagagcttttgccgttctccagcgctttacaggggttatcgcacttaagcctcggaacaactttaccagtgattctaccagaaaggaatgaagaacagaaccttcaggaattgagtcacaatgcagacaaatatcaaatgggagattgttgcaaggaagagattgatgatagtattttctactagcca…
1031	CDKN2C	INK4C|p18|p18-INK4C	HGNC:1789|MIM:603369|Ensembl:ENSG00000123080|HPRD:04534|Vega:OTTHUMG00000008046	1	1p32	cyclin-dependent kinase inhibitor 2C (p18, inhibits CDK4)	protein-coding	CDK6 inhibitor p18|cyclin-dependent inhibitor|cyclin-dependent kinase 4 inhibitor C|cyclin-dependent kinase 6 inhibitor p18|p18-INK6	atggccgagccttgggggaacgagttggcgtccgcagctgccaggggggacctagagcaacttactagtttgttgcaaaataatgtaaacgtcaatgcacaaaatggatttggaaggactgcgctgcaggttatgaaacttggaaatcccgagattgccaggagactgctacttagaggtgctaatcccgatttgaaagaccgaactggtttcgctgtcattcatgatgcggccagagcaggtttcctggacactttacagactttgctggagtttcaagctgatgttaacatcgaggataatgaagggaacctgcccttgcacttggctgccaaagaaggccacctccgggtggtggagttcctggtgaagcacacggccagcaatgtggggcatcgg…
1032	CDKN2D	INK4D|p19|p19-INK4D	HGNC:1790|MIM:600927|Ensembl:ENSG00000129355|HPRD:02957	19	19p13	cyclin-dependent kinase inhibitor 2D (p19, inhibits CDK4)	protein-coding	CDK inhibitor p19INK4d|cell cycle inhibitor, Nur77 associating protein|cyclin-dependent kinase 4 inhibitor D|cyclin-dependent kinase 4 inhibitor D p19|inhibitor of cyclin-dependent kinase 4d	atgctgctggaggaggttcgcgccggcgaccggctgagtggggcggcggcccggggcgacgtgcaggaggtgcgccgccttctgcaccgcgagctggtgcatcccgacgccctcaaccgcttcggcaagacggcgctgcaggtcatgatgtttggcagcaccgccatcgccctggagctgctgaagcaaggtgccagccccaatgtccaggacacctccggtaccagtccagtccatgacgcagcccgcactggattcctggacaccctgaaggtcctagtggagcacggggctgatgtcaacgtgcctgatggcaccggggcacttccaatccatctggcagttcaagagggtcacactgctgtggtcagctttctggcagctgaatctgatctccat…
10335	MRVI1	IRAG|JAW1L	HGNC:7237|MIM:604673|Ensembl:ENSG00000072952|HPRD:05242|Vega:OTTHUMG00000165773	11	11p15	murine retrovirus integration site 1 homolog	protein-coding	IP3R-associated cGMP kinase substrate|JAW1-related protein MRVI1|inositol 1,4,5-triphosphate receptor-associated cGMP kinase substrate|protein MRVI1	atgggaatggatttgacttgtccttttggcgtctccccagcctgtggagcccaggcctcttggagcatctttggggctgacgcagcggaggttccgggcacacgtggccactcccagcaggaggctgccatgccccacattcccgaggacgaggagccccccggagagccacaggcagcccagagccctgccggccaaggtcctcctaccgcaggagtatcttgcagtccaactcccacgattgtcctgactggggatgccacttcaccagaaggagaaaccgacaaaaacctggccaacagagttcacagtccccacaagaggctttctcaccgacacttgaaggtgtccactgcctccctgacatctgtggaccccgcggggcacatcattgacctg…
10395	DLC1	ARHGAP7|HP|STARD12|p122-RhoGAP	HGNC:2897|MIM:604258|Ensembl:ENSG00000164741|HPRD:05035|Vega:OTTHUMG00000090825	8	8p22	deleted in liver cancer 1	protein-coding	Rho-GTPase-activating protein 7|START domain-containing protein 12|StAR-related lipid transfer (START) domain containing 12|deleted in liver cancer 1 protein|deleted in liver cancer 1 variant 2|rho GTPase-activating protein 7|rho-type GTPase-activating protein 7	atgaagctagaaattagtcctcatcggaaacgaagtgacgattcagacgaggatgagccttgtgccatcagtggcaaatggactttccaaagggacagcaagaggtggtcccggcttgaagagtttgatgtcttttctccaaaacaagacctggtccctgggtccccagacgactcccacccgaaggacggccccagccccggaggcacgctgatggacctcagcgagcgccaggaggtgtcttccgtccgcagcctcagcagcactggcagcctccccagccacgcgccccccagcgaggatgctgccaccccccggactaactccgtcatcagcgtttgctcctccagcaacttggcaggcaatgacgactctttcggcagcctgccctctcccaag…
10397	NDRG1	CAP43|CMT4D|DRG1|GC4|HMSNL|NDR1|NMSL|PROXY1|RIT42|RTP|TARG1|TDD5	HGNC:7679|MIM:605262|Ensembl:ENSG00000104419|HPRD:05586|Vega:OTTHUMG00000164441	8	8q24.3	N-myc downstream regulated 1	protein-coding	DRG-1|N-myc downstream-regulated gene 1 protein|differentiation-related gene 1 protein|nickel-specific induction protein Cap43|protein NDRG1|protein regulated by oxygen-1|reducing agents and tunicamycin-responsive protein|tunicamycin-responsive protein	atgtctcgggagatgcaggatgtagacctcgctgaggtgaagcctttggtggagaaaggggagaccatcaccggcctcctgcaagagtttgatgtccaggagcaggacatcgagactttacatggctctgttcacgtcacgctgtgtgggactcccaagggaaaccggcctgtcatcctcacctaccatgacatcggcatgaaccacaaaacctgctacaaccccctcttcaactacgaggacatgcaggagatcacccagcactttgccgtctgccacgtggacgcccctggccagcaggacggcgcagcctccttccccgcagggtacatgtacccctccatggatcagctggctgaaatgcttcctggagtccttcaacagtttgggctgaaaagc…
10413	YAP1	YAP|YAP2|YAP65|YKI	HGNC:16262|MIM:606608|Ensembl:ENSG00000137693|HPRD:09424|Vega:OTTHUMG00000167322	11	11q13	Yes-associated protein 1	protein-coding	65 kDa Yes-associated protein|yes-associated protein 2|yes-associated protein beta|yes-associated protein delta|yorkie homolog	atggatcccgggcagcagccgccgcctcaaccggccccccagggccaagggcagccgccttcgcagcccccgcaggggcagggcccgccgtccggacccgggcaaccggcacccgcggcgacccaggcggcgccgcaggcaccccccgccgggcatcagatcgtgcacgtccgcggggactcggagaccgacctggaggcgctcttcaacgccgtcatgaaccccaagacggccaacgtgccccagaccgtgcccatgaggctccggaagctgcccgactccttcttcaagccgccggagcccaaatcccactcccgacaggccagtactgatgcaggcactgcaggagccctgactccacagcatgttcgagctcattcctctccagcttctctgcag…
10432	RBM14	COAA|PSP2|SIP|SYTIP1|TMEM137	HGNC:14219|MIM:612409|Ensembl:ENSG00000239306|HPRD:11485|Vega:OTTHUMG00000140380	11	11q13.2	RNA binding motif protein 14	protein-coding	RNA-binding protein 14|RRM-containing coactivator activator/modulator|SYT-interacting protein|paraspeckle protein 2|synaptotagmin-interacting protein|transmembrane protein 137	atgaagatattcgtgggcaacgtcgacggggcggatacgactccggaggagctggcagccctctttgcgccctacggcacggtcatgagctgcgccgtcatgaaacagttcgccttcgtgcacatgcgcgagaacgcgggcgcgctgcgcgccatcgaagccctgcacggccacgagctgcggccggggcgcgcgctcgtggtggagatgtcgcgcccaaggcctcttaatacttggaagattttcgtgggcaatgtgtcggctgcatgcacgagccaggaactgcgcagcctcttcgagcgccgcggacgcgtcatcgagtgtgacgtggtgaaagactacgcgtttgttcacatggagaaggaagcagatgccaaagccgcaatcgcgcagctcaac…
10472	ZNF238	C2H2-171|RP58|TAZ-1|ZBTB18	HGNC:13030|MIM:608433|Ensembl:ENSG00000179456|HPRD:12231|Vega:OTTHUMG00000040013	1	1q44-qter	zinc finger protein 238	protein-coding	58 kDa repressor protein|transcriptional repressor RP58|translin-associated zinc finger protein 1|zinc finger and BTB domain-containing protein 18|zinc finger protein C2H2-171	atggagtttccagaccatagtagacatttgctacagtgtctgagcgagcagagacaccagggttttctttgtgactgcactgttctggtgggagatgcccagttccgagcgcaccgagctgtactggcttcatgcagcatgtatttccacctcttttacaaggaccagctggacaaaagagacattgttcatctgaacagcgacattgttacagcccccgctttcgctctcctgcttgaattcatgtatgaagggaaactccagttcaaagacttgcccattgaagacgtgctagcagctgccagttatctccacatgtatgacattgtcaaagtctgcaaaaagaagctgaaagagaaagccaccacggaggcagacagcaccaaaaaggaagaagat…
10481	HOXB13	PSGD	HGNC:5112|MIM:604607|Ensembl:ENSG00000159184|HPRD:05210|Vega:OTTHUMG00000159900	17	17q21.2	homeobox B13	protein-coding	homeo box B13|homeobox protein Hox-B13	atggagcccggcaattatgccaccttggatggagccaaggatatcgaaggcttgctgggagcgggaggggggcggaatctggtcgcccactcccctctgaccagccacccagcggcgcctacgctgatgcctgctgtcaactatgcccccttggatctgccaggctcggcggagccgccaaagcaatgccacccatgccctggggtgccccaggggacgtccccagctcccgtgccttatggttactttggaggcgggtactactcctgccgagtgtcccggagctcgctgaaaccctgtgcccaggcagccaccctggccgcgtaccccgcggagactcccacggccggggaagagtaccccagccgccccactgagtttgccttctatccgggatat…
1050	CEBPA	C/EBP-alpha|CEBP	HGNC:1833|MIM:116897|Ensembl:ENSG00000245848|HPRD:00296|Vega:OTTHUMG00000161461	19	19q13.1	CCAAT/enhancer binding protein (C/EBP), alpha	protein-coding	CCAAT/enhancer-binding protein alpha|c/EBP alpha	atggagtcggccgacttctacgaggcggagccgcggcccccgatgagcagccacctgcagagccccccgcacgcgcccagcagcgccgccttcggctttccccggggcgcgggccccgcgcagcctcccgccccacctgccgccccggagccgctgggcggcatctgcgagcacgagacgtccatcgacatcagcgcctacatcgacccggccgccttcaacgacgagttcctggccgacctgttccagcacagccggcagcaggagaaggccaaggcggccgtgggccccacgggcggcggcggcggcggcgactttgactacccgggcgcgcccgcgggccccggcggcgccgtcatgcccgggggagcgcacgggcccccgcccggctacggctgc…
10514	MYBBP1A	P160|PAP2	HGNC:7546|MIM:604885|Ensembl:ENSG00000132382|HPRD:05349|Vega:OTTHUMG00000090747	17	17p13.3	MYB binding protein (P160) 1a	protein-coding	myb-binding protein 1A|p53-activated protein-2	atggagagccgggatcccgcccagccgatgtcgcctggagaagcgacgcagagtggcgcccggcctgccgaccgctatggcctattgaagcacagtcgcgagttcttggacttcttctgggacattgcgaagcctgagcaggagacgcgacttgcggccacggagaagctgctggagtatctgcgtggcaggccgaaggggtccgagatgaaatatgccctgaagcgtctaatcacgggactcggggtcgggcgagaaacagcccggccctgctacagtttggccctggcacagctgttacagtcttttgaagacctccccttgtgcagcatcctgcagcagatacaagaaaaatatgacctgcatcaggtgaagaaggcaatgctgagacctgctctc…
1052	CEBPD	C/EBP-delta|CELF|CRP3|NF-IL6-beta	HGNC:1835|MIM:116898|Ensembl:ENSG00000221869|HPRD:00297|Vega:OTTHUMG00000162290	8	8p11.2-p11.1	CCAAT/enhancer binding protein (C/EBP), delta	protein-coding	CCAAT/enhancer-binding protein delta|c/EBP delta|nuclear factor NF-IL6-beta	atgagcgccgcgctcttcagcctggacggcccggcgcgcggcgcgccctggcctgcggagcctgcgcccttctacgaaccgggccgggcgggcaagccgggccgcggggccgagccaggggccctaggcgagccaggcgccgccgcccccgccatgtacgacgacgagagcgccatcgacttcagcgcctacatcgactccatggccgccgtgcccaccctggagctgtgccacgacgagctcttcgccgacctcttcaacagcaatcacaaggcgggcggcgcggggcccctggagcttcttcccggcggccccgcgcgccccttgggcccgggccctgccgctccccgcctgctcaagcgcgagcccgactggggcgacggcgacgcgcccggctcg…
10553	HTATIP2	CC3|SDR44U1|TIP30	HGNC:16637|MIM:605628|Ensembl:ENSG00000109854|HPRD:09288|Vega:OTTHUMG00000166015	11	11p15.1	HIV-1 Tat interactive protein 2, 30kDa	protein-coding	30 kDa HIV-1 TAT-interacting protein|HIV-1 TAT-interactive protein 2|Tat-interacting protein (30kD)|oxidoreductase HTATIP2|short chain dehydrogenase/reductase family 44U, member 1	atggccgggcctgcggcgctgagcgcggcggcggcggctgctctggcggccgccctgctcctgctgcgtcgtgaggacccggggccgggggctggccccagcatggccgaaacagaagccctgtcgaagcttcgggaagacttcaggatgcagaataaatccgtctttattttgggcgccagcggagaaaccggcagagtgctcttaaaggaaatcctggagcagggcctgttttccaaagtcacgctcattggccggaggaagctcaccttcgacgaggaagcttataaaaatgtgaatcaagaagtggtggactttgaaaagttggatgactacgcctctgcctttcaaggtcatgatgttggattctgttgcctgggtaccaccagagggaaagct…
10612	TRIM3	BERP|HAC1|RNF22|RNF97	HGNC:10064|MIM:605493|Ensembl:ENSG00000110171|Vega:OTTHUMG00000133405	11	11p15.5	tripartite motif containing 3	protein-coding	RING finger protein 97|brain expressed ring finger|brain-expressed RING finger protein|ring finger protein 22|tripartite motif protein TRIM3|tripartite motif-containing 3|tripartite motif-containing protein 3	atggcaaagagggaggacagccctggcccagaggtccagccaatggacaagcagttcctggtatgcagcatctgcctggatcggtaccagtgccccaaggttcttccttgcctgcacaccttctgtgagagatgtctccaaaactatatccctgcccagagcctgacgctatcctgtccagtatgccggcagacgtccatcctcccagagcagggcgtctcggcactgcagaacaacttcttcatcagcagcctcatggaggcaatgcagcaggcacctgatggggcccacgacccggaggacccccaccccctcagtgtagtggctggccgccctctctcctgccccaaccatgaaggcaagacgatggagttttactgtgaggcctgtgagacggcc…
10620	ARID3B	BDP|DRIL2	HGNC:14350|MIM:612457|Ensembl:ENSG00000179361|HPRD:09806|Vega:OTTHUMG00000141321	15	15q24	AT rich interactive domain 3B (BRIGHT-like)	protein-coding	ARID domain-containing protein 3B|AT rich interactive domain 3B (BRIGHT- like)|AT-rich interactive domain-containing protein 3B|bright and dead ringer protein|bright-like protein	atggagccacttcagcagcagcagcagcagcagcagcaacaacagaagcagccacacctggctcctctgcagatggatgccagagagaagcagggccagcagatgagagaagcccagttcttgtatgcccaaaagctggtcacacagccgactctcctttccgccacagctgggagaccttctggcagcactcccttaggtcccttagccagagttccacccaccgcagcagtggcccaagtgtttgaacggggcaacatgaactcagagcctgaggaagaggacggaggtttggaagatgaggatggggatgatgaagttgcagaggtggctgagaaagaaacccaggctgcttcaaaatattttcatgtgcagaaagtagctcgccaagatcccaga…
10628	TXNIP	EST01027|HHCPA78|THIF|VDUP1	HGNC:16952|MIM:606599|Ensembl:ENSG00000117289|HPRD:05964|Vega:OTTHUMG00000013755	1	1q21.1	thioredoxin interacting protein	protein-coding	thioredoxin binding protein 2|thioredoxin-binding protein 2|thioredoxin-interacting protein|upregulated by 1,25-dihydroxyvitamin D-3|vitamin D3 up-regulated protein 1	atggtgatgttcaagaagatcaagtcttttgaggtggtctttaacgaccctgaaaaggtgtacggcagtggcgagaaggtggctggccgggtgatagtggaggtgtgtgaagttactcgtgtcaaagccgttaggatcctggcttgcggagtggctaaagtgctttggatgcagggatcccagcagtgcaaacagacttcggagtacctgcgctatgaagacacgcttcttctggaagaccagccaacaggtgagaatgagatggtgatcatgagacctggaaacaaatatgagtacaagttcggctttgagcttcctcaggggcctctgggaacatccttcaaaggaaaatatgggtgtgtagactactgggtgaaggcttttcttgaccgcccgagc…
10633	RASL10A	RRP22	HGNC:16954|MIM:602220|Ensembl:ENSG00000100276|HPRD:03744|Vega:OTTHUMG00000151106	22	22q12.2	RAS-like, family 10, member A	protein-coding	RAS-related on chromosome 22|ras-like protein RRP22|ras-like protein family member 10A|ras-related protein on chromosome 22	atggggggtagcctgcgggtggccgttctaggcgccccgggcgtgggcaagacggccatcatccgccagttcctgttcggtgactaccccgagcgccaccggcccacggacgggccgcgcctctaccgacccgcggtgctgctcgacggcgccgtctacgacttgagcatccgcgacggcgacgtcgctggccccggctcgagccccgggggtccggaggagtggccagacgctaaggactggagcttgcaggacacggacgccttcgtgctcgtctacgacatctgcagcccggacagtttcgactacgtgaaggccctgcggcagcgcatcgcggagaccaggtag
10641	NPRL2	NPR2|NPR2L|TUSC4	HGNC:24969|MIM:607072|Ensembl:ENSG00000114388|HPRD:06147|Vega:OTTHUMG00000156864	3	3p21.3	nitrogen permease regulator-like 2 (S. cerevisiae)	protein-coding	2810446G01Rik|G21 protein|NPR2-like protein|gene 21 protein|homologous to yeast nitrogen permease (candidate tumor suppressor)|nitrogen permease regulator 2-like protein|tumor suppressor candidate 4	atgggcagcggctgccgcatcgaatgcatattcttcagcgagttccaccccacgctgggacccaagatcacctatcaggtccctgaagacttcatctcccgagagctgtttgacacagtccaagtgtacatcatcaccaagccagagctgcagaacaagcttatcactgtcacagctatggaaaagaagctgatcggctgtcctgtgtgcatcgaacacaagaagtacagccgcaatgctctcctcttcaacctgggcttcgtgtgtgatgcccaggccaagacctgcgccctcgagcccattgttaaaaagctggctggctatctgaccacactagagctagagagcagcttcgtgtccatggaggagagcaagcagaagttggtgcccatcatgacc…
10653	SPINT2	DIAR3|HAI-2|HAI2|Kop|PB	HGNC:11247|MIM:605124|Ensembl:ENSG00000167642|HPRD:05495	19	19q13.1	serine peptidase inhibitor, Kunitz type, 2	protein-coding	hepatocyte growth factor activator inhibitor type 2|kunitz-type protease inhibitor 2|placental bikunin|serine protease inhibitor, Kunitz type, 2	atggcgcagctgtgcgggctgaggcggagccgggcgtttctcgccctgctgggatcgctgctcctctctggggtcctggcggccgaccgagaacgcagcatccacgagaatgccacgggtgacctggccaccagcaggaatgcagcggattcctctgtcccaagtgctcccagaaggcaggattctgaagaccactccagcgatatgttcaactatgaagaatactgcaccgccaacgcagtcactgggccttgccgtgcatccttcccacgctggtactttgacgtggagaggaactcctgcaataacttcatctatggaggctgccggggcaataagaacagctaccgctctgaggaggcctgcatgctccgctgcttccgccagcaggagaatcct…
10664	CTCF	-	HGNC:13723|MIM:604167|Ensembl:ENSG00000102974|HPRD:05005|Vega:OTTHUMG00000137539	16	16q21-q22.3	CCCTC-binding factor (zinc finger protein)	protein-coding	11 zinc finger transcriptional repressor|11-zinc finger protein|CTCFL paralog|transcriptional repressor CTCF	atggcctttgtgaccagtggagaattggttcggcatcgtcgttacaaacacacccacgagaagccattcaagtgttccatgtgcgattacgccagtgtagaagtcagcaaattaaaacgtcacattcgctctcatactggagagcgtccgtttcagtgcagtttgtgcagttatgccagcagggacacatacaagctgaaaaggcacatgagaacccattcaggggaaaagccttatgaatgttatatttgtcatgctcggtttacccaaagtggtaccatgaagatgcacattttacagaagcacacagaaaatgtggccaaatttcactgtccccactgtgacacagtcatagcccgaaaaagtgatttgggtgtccacttgcgaaagcagcattcc…
10769	PLK2	SNK|hPlk2|hSNK	HGNC:19699|MIM:607023|Ensembl:ENSG00000145632|HPRD:06118|Vega:OTTHUMG00000097047	5	5q12.1-q13.2	polo-like kinase 2	protein-coding	PLK-2|serine/threonine-protein kinase PLK2|serine/threonine-protein kinase SNK|serum-inducible kinase	atggagcttttgcggactatcacctaccagccagccgccagcaccaaaatgtgcgagcaggcgctgggcaagggttgcggagcggactcgaagaagaagcggccgccgcagccccccgaggaatcgcagccacctcagtcccaggcgcaagtgcccccggcggcccctcaccaccatcaccaccattcgcactcggggccggagatctcgcggattatcgtcgaccccacgactgggaagcgctactgccggggcaaagtgctgggaaagggtggctttgcaaaatgttacgagatgacagatttgacaaataacaaagtctacgccgcaaaaattattcctcacagcagagtagctaaacctcatcaaagggaaaagattgacaaagaaatagagctt…
10817	FRS3	FRS2B|FRS2beta|SNT-2|SNT2	HGNC:16970|MIM:607744|Ensembl:ENSG00000137218|HPRD:06373|Vega:OTTHUMG00000014686	6	6p21.1	fibroblast growth factor receptor substrate 3	protein-coding	FGFR substrate 3|FGFR-signaling adaptor SNT2|FRS2-beta|suc1-associated neurotrophic factor target 2 (FGFR signalling adaptor)	atggggagctgctgcagctgcctgaacagagacagcgttccagacaaccaccccaccaagttcaaggtgacaaatgtggatgatgagggggtggagctgggctctggggtgatggagctgacgcagagtgagctggtgctgcacctgcatcggcgtgaggccgtccgctggccttatctctgcttgcggcgctatggctacgactccaacctcttctcctttgagagtggccgccgatgtcagacaggccagggaatatttgcatttaagtgttcccgggctgaggaaatcttcaacctccttcaggatctgatgcagtgcaacagcatcaatgtgatggaagagcctgtcatcatcacccgcaatagccaccccgctgagcttgacctccctcgagcc…
1087	CEACAM7	CEA|CGM2	HGNC:1819|Ensembl:ENSG00000007306|HPRD:07629|Vega:OTTHUMG00000151063	19	19q13.2	carcinoembryonic antigen-related cell adhesion molecule 7	protein-coding	carcinoembryonic antigen CGM2|carcinoembryonic antigen gene family member 2	atgggttccccttcagcctgtccatacagagtgtgcattccctggcaggggctcctgctcacagcctcgcttttaaccttctggaacctgccaaacagtgcccagaccaatattgatgtcgtgccgttcaatgtcgcagaagggaaggaggtccttctagtagtccataatgagtcccagaatctttatggctacaactggtacaaaggggaaagggtgcatgccaactatcgaattataggatatgtaaaaaatataagtcaagaaaatgccccagggcccgcacacaacggtcgagagacaatataccccaatggaaccctgctgatccagaacgttacccacaatgacgcaggattctataccctacacgttataaaagaaaatcttgtgaatgaa…
10904	BLCAP	BC10	HGNC:1055|MIM:613110|Ensembl:ENSG00000166619|HPRD:16552|Vega:OTTHUMG00000032419	20	20q11.23	bladder cancer associated protein	protein-coding	bladder cancer 10 kDa protein|bladder cancer related protein (10kD)|bladder cancer-associated protein	atgtattgcctccagtggctgctgcccgtcctcctcatccccaagcccctcaaccccgccctgtggttcagccactccatgttcatgggcttctacctgctcagcttcctcctggaacggaagccttgcacaatttgtgccttggttttcctggcagccctgttccttatctgctatagctgctggggaaactgtttcctgtaccactgctccgattccccgcttccagaatcggcgcatgatcccggcgttgtgggcacctaa
10912	GADD45G	CR6|DDIT2|GADD45gamma|GRP17	HGNC:4097|MIM:604949|Ensembl:ENSG00000130222|HPRD:05383|Vega:OTTHUMG00000020187	9	9q22.1-q22.2	growth arrest and DNA-damage-inducible, gamma	protein-coding	DDIT-2|DNA damage-inducible transcript 2 protein|GADD45-gamma|cytokine-responsive protein CR6|gadd-related protein, 17 kD|growth arrest and DNA damage-inducible protein GADD45 gamma	atgactctggaagaagtccgcggccaggacacagttccggaaagcacagccaggatgcagggtgccgggaaagcgctgcatgagttgctgctgtcggcgcagcgtcagggctgcctcactgccggcgtctacgagtcagccaaagtcttgaacgtggaccccgacaatgtgaccttctgtgtgctggctgcgggtgaggaggacgagggcgacatcgcgctgcagatccattttacgctgatccaggctttctgctgcgagaacgacatcgacatagtgcgcgtgggcgatgtgcagcggctggcggctatcgtgggcgccggcgaggaggcgggtgcgccgggcgacctgcactgcatcctcatttcgaaccccaacgaggacgcctggaaggatccc…
11009	IL24	C49A|FISP|IL10B|MDA7|MOB5|ST16	HGNC:11346|MIM:604136|Ensembl:ENSG00000162892|HPRD:04995|Vega:OTTHUMG00000036459	1	1q32	interleukin 24	protein-coding	IL-4-induced secreted protein|interleukin-24|melanocyte-associated Mda-7|melanoma differentiation-associated gene 7 protein|suppression of tumorigenicity 16 (melanoma differentiation)	atgaattttcaacagaggctgcaaagcctgtggactttagccagcagacccttctgccctcctttgctggcgacagcctctcaaatgcagatggttgtgctcccttgcctgggttttaccctgcttctctggagccaggtatcaggggcccagggccaagaattccactttgggccctgccaagtgaagggggttgttccccagaaactgtgggaagccttctgggctgtgaaagacactatgcaagctcaggataacatcacgagtgcccggctgctgcagcaggaggttctgcagaacgtctcggatgctgagagctgttaccttgtccacaccctgctggagttctacttgaaaactgttttcaaaaactaccacaatagaacagttgaagtcagg…
11010	GLIPR1	CRISP7|GLIPR|RTVP1	HGNC:17001|MIM:602692|Ensembl:ENSG00000139278|HPRD:04071|Vega:OTTHUMG00000169757	12	12q21.2	GLI pathogenesis-related 1	protein-coding	GLI pathogenesis-related 1 (glioma)|gliPR 1|glioma pathogenesis-related protein 1|protein RTVP-1|related to testis-specific, vespid, and pathogenesis proteins 1|testes-specific vespid and pathogenesis protein 1	atgcgtgtcacacttgctacaatagcctggatggtttcttttgtctccaattattcacacacagcaaatattttgccagatatcgaaaatgaagatttcatcaaagactgcgttcgaatccataacaagttccgatcagaggtgaaaccaacagccagtgatatgctatacatgacttgggacccagcactagcccaaattgcaaaagcatgggccagcaattgccagttttcacataatacacggctgaagccaccccacaagctgcacccaaacttcacttcactgggagagaacatctggactgggtctgtgcccattttttctgtgtcttccgccatcacaaactggtatgacgaaatccaggactatgacttcaagactcggatatgcaaaaaa…
11068	CYB561D2	101F6|TSP10	HGNC:30253|MIM:607068|Ensembl:ENSG00000114395|HPRD:06143|Vega:OTTHUMG00000156813	3	3p21.3	cytochrome b-561 domain containing 2	protein-coding	cytochrome b561 domain-containing protein 2|putative tumor suppressor 101F6|putative tumor suppressor protein 101F6	atggccctttctgcggagaccgagtcacacatctaccgagctctgcgtactgcttctggcgctgccgcccaccttgtggccctgggctttaccatctttgtggctgtgcttgccaggcctggctccagcctgttctcctggcacccggtgcttatgtctttggctttctccttcctgatgaccgaggcactactggtgttttctcctgagagttcgctgctgcactccctctcacggaaaggccgagcacgctgccactgggtgctgcagctgctggccctgctgtgtgcactgctgggcctcggccttgtcatcctccacaaagagcagcttggcaaagcccacctggttacgcggcatgggcaggcagggctgctggctgtgctgtgggcagggctg…
11080	DNAJB4	DNAJW|DjB4|HLJ1	HGNC:14886|MIM:611327|Ensembl:ENSG00000162616|HPRD:07486|Vega:OTTHUMG00000040905	1	1p31.1	DnaJ (Hsp40) homolog, subfamily B, member 4	protein-coding	DnaJ-like heat shock protein 40|HSP40 homolog|dnaJ homolog subfamily B member 4|heat shock 40 kDa protein 1 homolog|heat shock protein 40 homolog|human liver DnaJ-like protein	atggggaaagactattattgcattttgggaattgagaaaggagcttcagatgaagatattaaaaaggcttaccgaaaacaagccctcaaatttcatccggacaagaacaaatctcctcaggcagaggaaaaatttaaagaggtcgcagaagcttatgaagtattgagtgatcctaaaaagagagaaatatatgatcagtttggggaggaagggttgaaaggaggagcaggaggtactgatggacaaggaggtaccttccggtacacctttcatggcgatcctcatgctacatttgctgcatttttcggagggtccaacccctttgaaattttctttggaagacgaatgggtggtggtagagattctgaagaaatggaaatagatggtgatccttttagt…
11083	DIDO1	BYE1|C20orf158|DATF-1|DATF1|DIDO2|DIDO3|DIO-1|DIO1|dJ885L7.8	HGNC:2680|MIM:604140|Ensembl:ENSG00000101191|HPRD:10363|HPRD:12752|Vega:OTTHUMG00000032945	20	20q13.33	death inducer-obliterator 1	protein-coding	death-associated transcription factor 1|death-inducer obliterator 1	atggacgacaaaggcgacccgagcaatgaggaggcacctaaggccatcaaacccaccagcaaagagttcaggaaaacatggggttttcgaaggaccactatcgccaagcgagagggcgcaggggacgcggaggctgacccactggagccgccacccccacagcagcagctgggcctgtccctgcggcgcagtgggaggcagcccaagcgcactgagcgcgtggagcagttcctgaccattgcgcggcgccgcggcaggaggagcatgcctgtctccctggaggattctggtgagcccacgtcctgccccgccacagacgccgagacagcctccgagggcagcgtggaaagcgcttctgagaccagaagcggcccccagtctgcttccacagctgtgaag…
11108	PRDM4	PFM1	HGNC:9348|MIM:605780|Ensembl:ENSG00000110851|HPRD:10425|Vega:OTTHUMG00000169914	12	12q23-q24.1	PR domain containing 4	protein-coding	PR domain zinc finger protein 4|PR domain-containing protein 4|PR-domain zinc-finger protein PFM1	atgcatcacaggatgaatgaaatgaacctgagtccagtggggatggagcagctgacttcatcctctgtgagcaatgccttgccagtctcaggaagtcacctgggattggctgcctcacccactcacagtgccatccctgccccaggcctcccagtggcaattccaaacctgggtccctccctgagctctctgccttctgctctgtctttaatgctaccaatgggtattggggatcgaggggtgatgtgtgggttacctgaaagaaactacaccctacctccaccaccttaccctcacctggagagcagttatttcagaaccattctacctggcattttatcttatttagctgacagaccacctccacagtacatccaccctaactctataaatgttgat…
1111	CHEK1	CHK1	HGNC:1925|MIM:603078|Ensembl:ENSG00000149554|HPRD:04356|Vega:OTTHUMG00000165853	11	11q24.2	checkpoint kinase 1	protein-coding	CHK1 checkpoint homolog|Checkpoint, S. pombe, homolog of, 1|cell cycle checkpoint kinase|checkpoint kinase-1|serine/threonine-protein kinase Chk1	atggcagtgccctttgtggaagactgggacttggtgcaaaccctgggagaaggtgcctatggagaagttcaacttgctgtgaatagagtaactgaagaagcagtcgcagtgaagattgtagatatgaagcgtgccgtagactgtccagaaaatattaagaaagagatctgtatcaataaaatgctaaatcatgaaaatgtagtaaaattctatggtcacaggagagaaggcaatatccaatatttatttctggagtactgtagtggaggagagctttttgacagaatagagccagacataggcatgcctgaaccagatgctcagagattcttccatcaactcatggcaggggtggtttatctgcatggtattggaataactcacagggatattaaacca…
11145	PLA2G16	AdPLA|H-REV107-1|HRASLS3|HREV107|HREV107-1|HREV107-3|HRSL3	HGNC:17825|MIM:613867|Ensembl:ENSG00000176485|HPRD:13671|Vega:OTTHUMG00000167852	11	11q12.3	phospholipase A2, group XVI	protein-coding	Ca-independent phospholipase A1/2|H-rev 107 protein homolog|HRAS-like suppressor 1|HRAS-like suppressor 3|adipose-specific PLA2|adipose-specific phospholipase A2|group XVI phospholipase A2|renal carcinoma antigen NY-REN-65	atgcgtgcgcccattccagagcctaagcctggagacctgattgagatttttcgccctttctacagacactgggccatctatgttggcgatggatatgtggttcatctggcccctccaagtgaggtcgcaggagctggtgcagccagtgtcatgtccgccctgactgacaaggccatcgtgaagaaggaattgctgtatgatgtggccgggagtgacaagtaccaggtcaacaacaaacatgatgacaagtactcgccgctgccctgcagcaaaatcatccagcgggcggaggagctggtggggcaggaggtgctctacaagctgaccagtgagaactgcgagcactttgtgaatgagctgcgctatggagtcgcccgcagtgaccaggtcagagatgtc…
11178	LZTS1	F37|FEZ1	HGNC:13861|MIM:606551|Ensembl:ENSG00000061337|HPRD:05945|Vega:OTTHUMG00000097027	8	8p22	leucine zipper, putative tumor suppressor 1	protein-coding	F37/Esophageal cancer-related gene-coding leucine-zipper motif|leucine zipper putative tumor suppressor 1	atgggcagcgtcagtagcctcatctccggccacagcttccacagcaagcactgccgggcttcgcagtacaagctgcgcaagtcctcccacctcaagaagctcaaccggtattccgacgggctgctgaggtttggcttctcccaggactccggtcacggcaagtccagctccaaaatgggcaagagcgaagacttcttctacatcaaggtcagccagaaagcccggggctcccatcacccagattacacggcactgtccagcggggatttagggggccaggctggggtggactttgacccgtccacaccccccaagctcatgcccttctccaatcagctagaaatgggctccgagaagggtgcagtgaggcccacagccttcaagcctgtgctgccacgg…
11184	MAP4K1	HPK1	HGNC:6863|MIM:601983|Ensembl:ENSG00000104814|HPRD:03583	19	19q13.1-q13.4	mitogen-activated protein kinase kinase kinase kinase 1	protein-coding	MAPK/ERK kinase kinase kinase 1|MEK kinase kinase 1|MEKKK 1|hematopoietic progenitor kinase 1	atggacgtcgtggaccctgacattttcaatagagacccccgggaccactatgacctgctacagcggctgggtggcggcacgtatggggaagtctttaaggctcgagacaaggtgtcaggggacctggtggcactgaagatggtgaagatggagcctgatgatgatgtctccacccttcagaaggaaatcctcatattgaaaacttgccggcacgccaacatcgtggcctaccatgggagttatctctggttgcagaaactctggatctgcatggaattctgtggggctggttctctccaggacatctaccaagtgacaggctccctgtcagagctccagattagctatgtctgccgggaagtgctccagggactggcctatttgcactcacagaagaag…
11186	RASSF1	123F2|NORE2A|RASSF1A|RDA32|REH3P21	HGNC:9882|MIM:605082|Ensembl:ENSG00000068028|HPRD:05470|Vega:OTTHUMG00000149958	3	3p21.3	Ras association (RalGDS/AF-6) domain family member 1	protein-coding	WUGSC:H_LUCA12.5|cardiac-specific ras association domain family 1 protein|pancreas-specific ras association domain family 1 protein|ras association domain-containing protein 1|tumor suppressor protein RDA32	atgtcgggggagcctgagctcattgagctgcgggagctggcacccgctgggcgcgctgggaagggccgcacccggctggagcgtgccaacgcgctgcgcatcgcgcggggcaccgcgtgcaaccccacacggcagctggtccctggccgtggccaccgcttccagcccgcggggcccgccacgcacacgtggtgcgacctctgtggcgacttcatctggggcgtcgtgcgcaaaggcctgcagtgcgcgcattgcaagttcacctgccactaccgctgccgcgcgctcgtctgcctggactgttgcgggccccgggacctgggctgggaacccgcggtggagcgggacacgaacgtggacgagcctgtggagtgggagacacctgacctttctcaagct…
11197	WIF1	WIF-1	HGNC:18081|MIM:605186|Ensembl:ENSG00000156076|HPRD:05541|Vega:OTTHUMG00000168832	12	12q14.3	WNT inhibitory factor 1	protein-coding	wnt inhibitory factor 1	atggcccggaggagcgccttccctgccgccgcgctctggctctggagcatcctcctgtgcctgctggcactgcgggcggaggccgggccgccgcaggaggagagcctgtacctatggatcgatgctcaccaggcaagagtactcataggatttgaagaagatatcctgattgtttcagaggggaaaatggcaccttttacacatgatttcagaaaagcacaacagagaatgccagctattcctgtcaatatccattccatgaattttacctggcaagctgcagggcaggcagaatacttctatgaattcctgtccttgcgctccctggataaaggcatcatggcagatccaaccgtcaatgtccctctgctgggaacagtgcctcacaaggcatcagtt…
11200	CHEK2	CDS1|CHK2|HuCds1|LFS2|PP1425|RAD53|hCds1	HGNC:16627|MIM:604373|Ensembl:ENSG00000183765|HPRD:05084|Vega:OTTHUMG00000151023	22	22q11|22q12.1	checkpoint kinase 2	protein-coding	CHK2 checkpoint homolog|cds1 homolog|checkpoint-like protein CHK2|protein kinase CHK2|serine/threonine-protein kinase Chk2	atgtctcgggagtcggatgttgaggctcagcagtctcatggcagcagtgcctgttcacagccccatggcagcgttacccagtcccaaggctcctcctcacagtcccagggcatatccagctcctctaccagcacgatgccaaactccagccagtcctctcactccagctctgggacactgagctccttagagacagtgtccactcaggaactctattctattcctgaggaccaagaacctgaggaccaagaacctgaggagcctacccctgccccctgggctcgattatgggcccttcaggatggatttgccaatcttgagacagagtctggccatgttacccaatctgatcttgaactcctgctgtcatctgatcctcctgcctcagcctcccaaagt…
11228	RASSF8	C12orf2|HOJ1	HGNC:13232|MIM:608231|Ensembl:ENSG00000123094|HPRD:07084|Vega:OTTHUMG00000169087	12	12p12.3	Ras association (RalGDS/AF-6) domain family (N-terminal) member 8	protein-coding	carcinoma-associated protein HOJ-1|ras association domain-containing protein 8	atggaacttaaagtatgggtggatggagttcagaggattgtttgtggagtcactgaagtcacaacttgccaggaggttgtcatagccttagctcaagcaataggtcgaactggaaggtacacccttatagagaaatggagagatactgaaagacacttagcacctcatgaaaatcctatcatatccttaaacaaatgggggcagtatgctagtgatgtgcagctcattctacgacgaactgggccgtctctcagtgagcgacccacttcagacagtgtggctcgaattcctgaaagaactttatacaggcagagtctgccccccttagctaaactgaggcctcagattgacaaatcaatcaaaaggagggaaccgaaaaggaaatcactgacatttaca…
112399	EGLN3	HIFPH3|PHD3	HGNC:14661|MIM:606426|Ensembl:ENSG00000129521|HPRD:06972|Vega:OTTHUMG00000029498	14	14q13.1	egl nine homolog 3 (C. elegans)	protein-coding	HIF prolyl hydroxylase 3|HIF-PH3|HIF-prolyl hydroxylase 3|HPH-1|HPH-3|egl nine homolog 3|egl nine-like protein 3 isoform|hypoxia-inducible factor prolyl hydroxylase 3|prolyl hydroxylase domain-containing protein 3	atgcccctgggacacatcatgaggctggacctggagaaaattgccctggagtacatcgtgccctgtctgcacgaggtgggcttctgctacctggacaacttcctgggcgaggtggtgggcgactgcgtcctggagcgcgtcaagcagctgcactgcaccggggccctgcgggacggccagctggcggggccgcgcgccggcgtctccaagcgacacctgcggggcgaccagatcacgtggatcgggggcaacgaggagggctgcgaggccatcagcttcctcctgtccctcatcgacaggctggtcctctactgcgggagccggctgggcaaatactacgtcaaggagaggtctaaggcaatggtggcttgctatccgggaaatggaacaggttatgtt…
112464	PRKCDBP	CAVIN3|HSRBC|SRBC|cavin-3	HGNC:9400|Ensembl:ENSG00000170955|HPRD:17908|Vega:OTTHUMG00000133378	11	11p15.4	protein kinase C, delta binding protein	protein-coding	protein kinase C delta-binding protein|sdr-related gene product that binds to c-kinase|serum deprivation response factor-related gene product that binds to C-kinase	atgagggagagtgcgttggagcgggggcctgtgcccgaggcgccggcggggggtcccgtgcacgccgtgacggtggtgaccctgctggagaagctggcctccatgctggagactctgcgggagcggcagggaggcctggctcgaaggcagggaggcctggcagggtccgtgcgccgcatccagagcggcctgggcgctctgagtcgcagccacgacaccaccagcaacaccttggcgcagctgctggccaaggcggagcgcgtgagctcgcacgccaacgccgcccaagagcgcgcggtgcgccgcgcagcccaggtgcagcggctggaggccaaccacgggctgctggtggcgcgcgggaagctccacgttctgctcttcaaggaggagggtgaagtc…
11281	POU6F2	RPF-1|WT5|WTSL	HGNC:21694|MIM:609062|Ensembl:ENSG00000106536|HPRD:10162|Vega:OTTHUMG00000150803	7	7p14.1	POU class 6 homeobox 2	protein-coding	POU domain, class 6, transcription factor 2|Wilms tumor suppressor locus|retina-derived POU domain factor 1|retina-derived POU-domain factor-1	atgagtgctcttcttcaggatccaatgatagctggacaagtcagtaagcccttgctgtcagtgcggagtgaaatgaatgcggagttgagaggtgaggacaaggctgctacttcagacagcgagctgaatgagcccctgcttgcgcctgtggaatcaaatgacagcgaggacactcccagcaagctcttcggggctagaggaaacccagcattatcagacccaggcactcctgaccaacaccaggccagtcagacccaccccccatttccagttgggccacagccacttctgacggcacagcagttagcttctgctgtggccggcgtgatgccgggaggccccccagccctcaaccagccaatcctcattcccttcaacatggcgggacagctaggaggc…
11315	PARK7	DJ-1|DJ1	HGNC:16369|MIM:602533|Ensembl:ENSG00000116288|HPRD:03961|Vega:OTTHUMG00000001210	1	1p36.23	parkinson protein 7	protein-coding	Parkinson disease (autosomal recessive, early onset) 7|Parkinson disease protein 7|oncogene DJ1|protein DJ-1	atggcttccaaaagagctctggtcatcctggctaaaggagcagaggaaatggagacggtcatccctgtagatgtcatgaggcgagctgggattaaggtcaccgttgcaggcctggctggaaaagacccagtacagtgtagccgtgatgtggtcatttgtcctgatgccagccttgaagatgcaaaaaaagagggaccatatgatgtggtggttctaccaggaggtaatctgggcgcacagaatttatctgagtctgctgctgtgaaggagatactgaaggagcaggaaaaccggaagggcctgatagccgccatctgtgcaggtcctactgctctgttggctcatgaaataggttttggaagtaaagttacaacacaccctcttgctaaagacaaaatg…
11334	TUSC2	C3orf11|FUS1|PAP|PDAP2	HGNC:17034|MIM:607052|Ensembl:ENSG00000114383|HPRD:06134|Vega:OTTHUMG00000156877	3	3p21.3	tumor suppressor candidate 2	protein-coding	PDGFA associated protein 2|PDGFA-associated protein 2|fus-1 protein|fusion 1 protein	atgggcgccagcgggtccaaagctcggggcctgtggcccttcgcctcggcggccggaggcggcggctcagaggcagcaggagctgagcaagctttggtgcggcctcggggccgagctgtgccccccttcgtattcacgcgccgcggctctatgttctatgatgaggatggggatctggctcacgagttctatgaggagacaatcgtcaccaagaacgggcagaagcgggccaagctgaggcgagtgcataagaatctgattcctcagggcatcgtgaagctggatcacccccgcatccacgtggatttccctgtgatcctctatgaggtgtga
11337	GABARAP	ATG8A|MM46	HGNC:4067|MIM:605125|Ensembl:ENSG00000170296|HPRD:05496|Vega:OTTHUMG00000102156	17	17p13.1	GABA(A) receptor-associated protein	protein-coding	gamma-aminobutyric acid receptor-associated protein	atgaagttcgtgtacaaagaagagcatccgttcgagaagcgccgctctgagggcgagaagatccgaaagaaatacccggaccgggtgccggtgatagtagaaaaggctcccaaagctcggataggagacctggacaaaaagaaatacctggtgccttctgatctcacagttggtcagttctacttcttgatccggaagcgaattcatctccgagctgaggatgccttgtttttctttgtcaacaatgtcattccacccaccagtgccacaatgggtcagctgtaccaggaacaccatgaagaagacttctttctctacattgcctacagtgacgaaagtgtctacggtctgtga
1147	CHUK	IKBKA|IKK-alpha|IKK1|IKKA|NFKBIKA|TCF16	HGNC:1974|MIM:600664|Ensembl:ENSG00000213341|HPRD:02811|Vega:OTTHUMG00000018899	10	10q24-q25	conserved helix-loop-helix ubiquitous kinase	protein-coding	I-kappa-B kinase 1|I-kappa-B kinase-alpha|IKK-a kinase|IkB kinase alpha subunit|Nuclear factor NFkappaB inhibitor kinase alpha|TCF-16|inhibitor of nuclear factor kappa-B kinase subunit alpha|transcription factor 16	atggagcggcccccggggctgcggccgggcgcgggcgggccctgggagatgcgggagcggctgggcaccggcggcttcgggaacgtctgtctgtaccagcatcgggaacttgatctcaaaatagcaattaagtcttgtcgcctagagctaagtaccaaaaacagagaacgatggtgccatgaaatccagattatgaagaagttgaaccatgccaatgttgtaaaggcctgtgatgttcctgaagaattgaatattttgattcatgatgtgcctcttctagcaatggaatactgttctggaggagatctccgaaagctgctcaacaaaccagaaaattgttgtggacttaaagaaagccagatactttctttactaagtgatatagggtctgggattcga…
114757	CYGB	HGB|STAP	HGNC:16505|MIM:608759|Ensembl:ENSG00000161544|HPRD:06479	17	17q25	cytoglobin	protein-coding	histoglobin|stellate cell activation-associated protein	atggagaaagtgccaggcgagatggagatcgagcgcagggagcggagcgaggagctgtccgaggcggagaggaaggcggtgcaggctatgtgggcccggctctatgccaactgcgaggacgtgggggtggccatcctggtgaggttctttgtgaacttcccctcggccaagcagtacttcagccagttcaagcacatggaggatcccctggagatggagcggagcccccagctgcggaagcacgcctgccgagtcatgggggccctcaacactgtcgtggagaacctgcatgaccccgacaaggtgtcctctgtgctcgcccttgtggggaaagcccacgccctcaagcacaaggtggaaccggtgtacttcaagatcctctctggggtcattctggag…
114826	SMYD4	ZMYND21	HGNC:21067|Ensembl:ENSG00000186532|HPRD:18079|Vega:OTTHUMG00000090570	17	17p13.3	SET and MYND domain containing 4	protein-coding	SET and MYND domain-containing protein 4	atggatctgcctgtggatgaatggaaatcatatctgcttcaaaagtgggcttcactcccgacgtctgttcaggtcacaatttctacagcagagaccttgagggatatctttcttcactcctcttcacttcttcaacctgaggatgagctgtttctaaaaagactttctaaaggttacttggtgggaaaggactcggacgctcctcttttctacagagaagaaggaaacaaaaaatttcaggagaaagattacacaggagctgcagtgctgtactctaagggagtgtcacattcaaggcctaacactgaggacatgtcactgtgtcatgctaaccgctcggcagccctcttccacctgggtcagtatgagacgtgtcttaaagacattaacagagcacag…
114907	FBXO32	Fbx32|MAFbx	HGNC:16731|MIM:606604|Ensembl:ENSG00000156804|HPRD:05966|Vega:OTTHUMG00000164981	8	8q24.13	F-box protein 32	protein-coding	F-box only protein 32|atrogin 1|atrogin-1|muscle atrophy F-box protein	atgccattcctcgggcaggactggcggtcccccgggcagaactgggtgaagacggccgacggctggaagcgcttcctggatgagaagagcggcagtttcgtgagcgacctcagcagttactgcaacaaggaggtatacaataaggagaatcttttcaacagcctgaactatgatgttgcagccaagaagagaaagaaggacatgctgaatagcaaaaccaaaactcagtatttccaccaagaaaaatggatctatgttcacaaaggaagtactaaagagcgccatggatattgcaccctgggggaagctttcaacagactggacttctcaactgccattctggattccagaagatttaactacgtggtccggctgttggagctgatagcaaagtcacag…
115426	UHRF2	NIRF|RNF107|URF2	HGNC:12557|Ensembl:ENSG00000147854|HPRD:18257|Vega:OTTHUMG00000019521	9	9p24.1	ubiquitin-like with PHD and ring finger domains 2	protein-coding	E3 ubiquitin-protein ligase UHRF2|Np95-like ring finger protein|RING finger protein 107|np95/ICBP90-like RING finger protein|nuclear protein 97|nuclear zinc finger protein NP97|ubiquitin-like PHD and RING finger domain-containing protein 2|ubiquitin-like, containing PHD and RING finger domains, 2|ubiquitin-like-containing PHD and RING finger domains protein 2	atgtggatacaggttcgcaccattgatggctccaagacgtgcaccattgaggacgtgtctcgcaaagccacgattgaggagctgcgcgagcgggtgtgggcgctgttcgacgtgcggcccgaatgccagcgcctcttctaccggggcaagcagttggaaaatggatataccttatttgattatgatgttggactgaatgatataattcagctgctagttcgcccagaccctgatcatcttcctggcacatctacacagattgaggctaaaccctgttctaatagtccacctaaagtaaagaaagctccgagggtaggaccttccaatcagccatctacatcagctcgtgcccgtcttattgatcctggctttggaatatataaggtaaatgaattggtg…
115761	ARL11	ARLTS1	HGNC:24046|MIM:609351|Ensembl:ENSG00000152213|HPRD:12484|Vega:OTTHUMG00000016919	13	13q14.2	ADP-ribosylation factor-like 11	protein-coding	ADP-ribosylation factor-like protein 11|ADP-ribosylation factor-like tumor suppressor protein 1	atgggttctgtgaattccagaggtcacaaggcggaagcccaggtggtgatgatgggcctggactcggcgggcaagaccacgctcctttacaagctgaagggccaccagctggtggagaccctgcccactgttggtttcaacgtggagcctctgaaagctcctgggcacgtgtcactgactctctgggacgttggggggcaggccccgctcagagccagctggaaggactatctggaaggcacagatatcctcgtgtacgtgctggacagcacagatgaagcccgcttacccgagtcggcggctgagctcacagaagtcctgaacgaccccaacatggctggcgtccccttcttggtgctggccaacaagcaggaggcacctgatgcacttccgctgctt…
116135	LRRC3B	LRP15	HGNC:28105|Ensembl:ENSG00000179796|HPRD:14318|Vega:OTTHUMG00000130572	3	3p24	leucine rich repeat containing 3B	protein-coding	leucine-rich repeat protein LRP15|leucine-rich repeat-containing protein 3B	atgaatctggtagacctgtggttaacccgttccctctccatgtgtctcctcctacaaagttttgttcttatgatactgtgctttcattctgccagtatgtgtcccaagggctgtctttgttcttcctctgggggtttaaatgtcacctgtagcaatgcaaatctcaaggaaatacctagagatcttcctcctgaaacagtcttactgtatctggactccaatcagatcacatctattcccaatgaaatttttaaggacctccatcaactgagagttctcaacctgtccaaaaatggcattgagtttatcgatgagcatgccttcaaaggagtagctgaaaccttgcagactctggacttgtccgacaatcggattcaaagtgtgcacaaaaatgccttc…
116173	CMTM5	CKLFSF5	HGNC:19176|MIM:607888|Ensembl:ENSG00000166091|HPRD:06986|Vega:OTTHUMG00000028751	14	14q11.2	CKLF-like MARVEL transmembrane domain containing 5	protein-coding	CKLF-like MARVEL transmembrane domain-containing protein 5|chemokine-like factor super family 5|chemokine-like factor superfamily member 5	atgctcagtgctcgagatcgccgggaccggcaccctgaggagggggtagttgcagagctccagggcttcgcggtggacaaggccttcctcacctcccacaagggcatcctgctggaaaccgagctggccctgaccctcatcatcttcatctgcttcacggcctccatctctgcctacatggccgcggcgctactggagttcttcatcacacttgccttcctcttcctctatgccacccagtactaccagcgcttcgaccgaattaactggccctgtctggtttttggcatcatcctggtttccatctttgcctatgatgccttcaagatctaccggactgagatggcacccggggccagccagggggaccagcagtga
116986	AGAP2	CENTG1|GGAP2|PIKE	HGNC:16921|MIM:605476|Ensembl:ENSG00000135439|HPRD:05687|Vega:OTTHUMG00000170285	12	12q14.1	ArfGAP with GTPase domain, ankyrin repeat and PH domain 2	protein-coding	Arf GAP with GTP-binding protein-like, ANK repeat and PH domains 2|GTP-binding and GTPase activating protein 2|arf-GAP with GTPase, ANK repeat and PH domain-containing protein 2|centaurin, gamma 1|cnt-g1|phosphatidylinositol-3-kinase enhancer|phosphoinositide 3-kinase enhancer	atgagccggggcgcgggcgcgcttcagcgccggacaacgacctacctcatctcgctgaccctggttaagctcgagtcggtgcctccgccgccgccttctccgtctgcggccgcggccggcgccgccggtgccagaggctccgagactggggatcctggcagcccccgaggcgcggaggagccgggcaagaagcggcacgaacgtctcttccaccggcaggatgcgctgtggatcagcacgagcagcgcgggcaccgggggcgcggagcccccagccctgtccccggctccggccagtccggcccgcccagtctcccccgctcccggccgccgcctctccctctgggccgtccctccgggacccccgctctccgggggactgagccccgaccccaagcct…
117581	TWIST2	DERMO1|bHLHa39	HGNC:20670|MIM:607556|Ensembl:ENSG00000233608|HPRD:09616|Vega:OTTHUMG00000152836	2	2q37.3	twist homolog 2 (Drosophila)	protein-coding	class A basic helix-loop-helix protein 39|dermis-expressed protein 1|twist-related bHLH protein Dermo1|twist-related protein 2	atggaggagggctccagctcgcccgtgtcccccgtggacagcctgggcaccagcgaggaggagctcgagaggcagcccaagcgcttcggccggaagcggcgctacagcaagaagtcgagcgaagatggcagcccgaccccgggcaagcgcggcaagaagggcagccccagcgcgcagtccttcgaggagctgcagagccagcgcatcctggccaacgtgcgcgagcgccagcgcacccagtcgctcaacgaggccttcgcggcgctgcgcaagatcatccccacgctgccctctgacaagctgagcaagatccagacgctcaagctggccgccaggtacatagacttcctctaccaggtcctgcagagcgacgagatggacaataagatgaccagctgc…
118611	C10orf90	FATS|bA422P15.2	HGNC:26563|Ensembl:ENSG00000154493|HPRD:16587|Vega:OTTHUMG00000019245	10	10q26.2	chromosome 10 open reading frame 90	protein-coding	centrosomal protein C10orf90|fragile-site associated tumor suppressor homolog	atgctcaaactgtctggagaaggattacgggacagctaccacagtagaagagatcaaattgcccttaaaaatctccagtctgatgtcacagaggcaaaatctgacttcaccaaggagaccctggcatcacaaaacacaaaaatgatttcatccatagtcatctcccagatgattgatgagaataagtcaagagaaaacagggcctccttgcccctaccgtgtgccattgctcagtctcgtgcacatcacgccaagcaatctctggctaaccgcagcggagtcaacattcacagagcatttgcgttacttccgggcagattaggaatcccggcaccgtcagatgagcgaggacctgaggcagagctgccgcccaaagaggagagaccctgtgggggcccc…
1191	CLU	APO-J|APOJ|CLI|KUB1|NA1/NA2|SGP-2|SGP2|SP-40|TRPM-2|TRPM2	HGNC:2095|MIM:185430|Ensembl:ENSG00000120885|HPRD:01706|Vega:OTTHUMG00000102114	8	8p21-p12	clusterin	protein-coding	aging-associated protein 4|apolipoprotein J|complement cytolysis inhibitor|complement lysis inhibitor|complement-associated protein SP-40,40|ku70-binding protein 1|sulfated glycoprotein 2|testosterone-repressed prostate message 2	atggaggcgtgcaaagactccagaattggaggcatgatgaagactctgctgctgtttgtggggctgctgctgacctgggagagtgggcaggtcctgggggaccagacggtctcagacaatgagctccaggaaatgtccaatcagggaagtaagtacgtcaataaggaaattcaaaatgctgtcaacggggtgaaacagataaagactctcatagaaaaaacaaacgaagagcgcaagacactgctcagcaacctagaagaagccaagaagaagaaagaggatgccctaaatgagaccagggaatcagagacaaagctgaaggagctcccaggagtgtgcaatgagaccatgatggccctctgggaagagtgtaagccctgcctgaaacagacctgcatg…
121227	LRIG3	LIG3	HGNC:30991|MIM:608870|Ensembl:ENSG00000139263|HPRD:08317|Vega:OTTHUMG00000169940	12	12q14.1	leucine-rich repeats and immunoglobulin-like domains 3	protein-coding	LIG-3|leucine-rich repeats and immunoglobulin-like domains protein 3	atggtggacgtacttctgttgttctccctctgcttgctttttcacattagcagaccggacttaagtcacaacagattatctttcatcaaggcaagttccatgagccaccttcaaagccttcgagaagtgaaactgaacaacaatgaattggagaccattccaaatctgggaccagtctcggcaaatattacacttctctccttggctggaaacaggattgttgaaatactccctgaacatctgaaagagtttcagtcccttgaaactttggaccttagcagcaacaatatttcagagctccaaactgcatttccagccctacagctcaaatatctgtatctcaacagcaaccgagtcacatcaatggaacctgggtattttgacaatttggccaacaca…
122953	JDP2	JUNDM2	HGNC:17546|MIM:608657|Ensembl:ENSG00000140044|HPRD:16360|Vega:OTTHUMG00000171869	14	14q24.3	Jun dimerization protein 2	protein-coding	jun dimerization protein 2|progesterone receptor co-activator	atgatgcctgggcagatcccggacccttcggtgaccacaggctccctgccagggcttggccccctgaccgggctccccagctcggccctgactgtggaggagctgaaatacgctgacatccgcaacctcggggccatgattgcacccttgcacttcctggaggtgaaactgggcaagaggccccagcccgtgaaaagtgagctagatgaggaagaggagcgaaggaaaaggcgccgggagaagaacaaagtcgcagcagcccgatgccggaacaagaagaaggagcgcacggagtttctgcagcgggaatccgagcggctggaactcatgaacgcagagctgaagacccagattgaggagctgaagcaggagcggcagcagctcatcctgatgctgaac…
126520	PLK5	PLK-5|PLK5P|SgK384ps	HGNC:27001	19	19p13.3	polo-like kinase 5	protein-coding	inactive serine/threonine-protein kinase PLK5|polo-like kinase 5, pseudogene	atgtacacggtgctgactggcaccccacccttcatggcctcacccctgtcggagatgtaccaaaacatccgtgagggccactaccccgaacccgctcacctgtctgccaatgcgcgccgcctcatcgtgcacctcctagcacccaacccggccgagcggcccagcctggaccacctgctgcaggacgacttcttcacacagggtttcactccagaccggctgccggcccactcctgccacagtccccccatcttcgccatacccccgcctctgggcaggatcttccggaaggtgggccagcggctgctcacccagtgccggccaccctgccccttcacgcctaaagaggcctcgggtccaggagaaggtgggccagaccctgactccatggagtgggac…
1285	COL4A3	-	HGNC:2204|MIM:120070|Ensembl:ENSG00000169031|HPRD:00354|Vega:OTTHUMG00000149891	2	2q36-q37	collagen, type IV, alpha 3 (Goodpasture antigen)	protein-coding	collagen IV, alpha-3 polypeptide|collagen alpha-3(IV) chain|tumstatin	atgagcgcccggaccgcccccaggccgcaggtgctcctgctgccgctcctgctggtgctcctggcggcggcgcccgcagccagcaagggttgtgtctgtaaagacaaaggccagtgcttctgtgacggggccaaaggggagaagggggagaagggctttcctggaccccccggttctcctggccagaaaggattcacaggtcctgaaggcttgcctggaccgcagggacccaagggctttccaggacttccaggactcacgggttccaaaggtgtaaggggaataagtggattgccaggattttctggttctcctggacttccaggcaccccaggcaataccgggccttacggacttgtcggtgtaccaggatgcagtggttctaagggtgagcagggg…
1316	KLF6	BCD1|CBA1|COPEB|CPBP|GBF|PAC1|ST12|ZF9	HGNC:2235|MIM:602053|Ensembl:ENSG00000067082|HPRD:03632|Vega:OTTHUMG00000017567	10	10p15	Kruppel-like factor 6	protein-coding	B-cell-derived protein 1|GC-rich binding factor|GC-rich sites-binding factor GBF|Krueppel-like factor 6|Kruppel-like zinc finger protein Zf9|core promoter element binding protein|core promoter element-binding protein|proto-oncogene BCD1|protooncogene B-cell derived 1|suppression of tumorigenicity 12 (prostate)|suppressor of tumorigenicity 12 protein|transcription factor Zf9	atggacgtgctccccatgtgcagcatcttccaggagctccagatcgtgcacgagaccggctacttctcggcgctgccgtctctggaggagtactggcaacagacctgcctagagctggaacgttacctccagagcgagccctgctatgtttcagcctcagaaatcaaatttgacagccaggaagatctgtggaccaaaatcattctggctcgggagaaaaaggaggaatccgaactgaagatatcttccagtcctccagaggacactctcatcagcccgagcttttgttacaacttagagaccaacagcctgaactcagatgtcagcagcgaatcctctgacagctccgaggaactttctcccacggccaagtttacctccgaccccattggcgaagtt…
135138	PACRG	GLUP|HAK005771|PARK2CRG|RP3-495O10.2	HGNC:19152|MIM:608427|Ensembl:ENSG00000112530|HPRD:07465|Vega:OTTHUMG00000016116	6	6q26	PARK2 co-regulated	protein-coding	molecular chaperone/chaperonin-binding protein|parkin co-regulated gene protein|parkin coregulated gene protein	atggtggcagaaaaagagaccctgagcttaaacaaatgcccagacaagatgccgaagaggaccaagctgctggcacaacagccgctcccggtgcaccagcctcactctctggtttctgagggtttcacagtcaaagccatgatgaaaaactcagtcgtgagaggccctccagctgcaggggcatttaaagaaagaccaaccaagcccacagcatttcgaaaattctatgagcgaggtgacttcccaattgcccttgagcatgattcgaaaggaaacaaaatcgcctggaaggtagaaattgagaagctggattaccatcattatctgcctctgttttttgatgggctttgtgaaatgacatttccctatgagttttttgctcggcaaggaatccacgac…
137075	CLDN23	CLDNL|hCG1646163	HGNC:17591|MIM:609203|Ensembl:ENSG00000253958|HPRD:13069|Vega:OTTHUMG00000163674	8	8p23.1	claudin 23	protein-coding	2310014B08Rik|claudin-23	atgcggacgccggtggtgatgacgctgggcatggtgttggcgccctgcgggctcctgctcaacctgaccggcaccctggcgcccggctggcggctggtgaagggcttcctgaaccagccagtggacgtggagttgtaccagggcctgtgggacatgtgtcgcgagcagagcagccgcgagcgcgagtgcggccagacggaccagtggggctacttcgaggcccagcccgtgctggtggcgcgggcactcatggtcacctcgctggccgccacggtcctggggcttctgctggcgtcgctgggcgtgcgctgctggcaggacgagcccaacttcgtgctggcagggctctcgggcgtcgtgctcttcgtcgctggcctcctcggcctcatcccggtgtcc…
1387	CREBBP	CBP|KAT3A|RSTS	HGNC:2348|MIM:600140|Ensembl:ENSG00000005339|HPRD:02534|Vega:OTTHUMG00000129431	16	16p13.3	CREB binding protein	protein-coding	CREB-binding protein	atggctgagaacttgctggacggaccgcccaaccccaaaagagccaaactcagctcgcccggtttctcggcgaatgacagcacagattttggatcattgtttgacttggaaaatgatcttcctgatgagctgatacccaatggaggagaattaggccttttaaacagtgggaaccttgttccagatgctgcttccaaacataaacaactgtcggagcttctacgaggaggcagcggctctagtatcaacccaggaataggaaatgtgagcgccagcagccccgtgcagcagggcctgggtggccaggctcaagggcagccgaacagtgctaacatggccagcctcagtgccatgggcaagagccctctgagccagggagattcttcagcccccagcctg…
1389	CREBL2	-	HGNC:2350|MIM:603476|Ensembl:ENSG00000111269|HPRD:07541|Vega:OTTHUMG00000168704	12	12p13	cAMP responsive element binding protein-like 2	protein-coding	MHBs-binding protein 1|cAMP-responsive element-binding protein-like 2	atggatgacagtaaggtggttggaggcaaagtaaagaagcccggtaaacgtggtcggaagccagccaaaattgacttgaaagcaaaacttgagaggagccggcagagtgcaagagaatgccgagcccgaaaaaagctgagatatcagtatttggaagagttggtatccagtcgagaaagagctatatgtgccctcagagaggaactggaaatgtacaagcagtggtgcatggcaatggaccaaggaaaaatcccttctgaaataaaggccctactcactggagaagagcagaacaaatctcagcagaactcaagcaggcataccaaggctgggaagacagatgctaatagcaattcctggtga
139285	FAM123B	AMER1|OSCS|WTX	HGNC:26837|MIM:300647|Ensembl:ENSG00000184675|HPRD:06565|Vega:OTTHUMG00000021703	X	Xq11.2	family with sequence similarity 123B	protein-coding	Wilms tumor gene on the X chromosome protein|Wilms tumor on the X|adenomatous polyposis coli membrane recruitment 1|protein FAM123B	atggagacccaaaaggatgaagctgctcaggccaagggagctgcagcctctgggagtacccgtgaacaaacagcagaaaaaggagccaagaacaaggcagctgaggcgacagaaggaccaacctcagagccatcctcatccggcccaggtaggctgaagaaaactgccatgaaactctttggtggcaagaagggtatctgtactctgcctagtttctttggagggggacggagcaaaggttctgggaaaggcagctccaagaaaggtctcagcaagagcaagacccacgatggcctgagtgaagcagcccatggccctgaagatgttgtcagtgaaggaactggcttctccctgcctttgcctgagttaccctgccaatttcccagctctcagagtgcc…
141	ADPRH	ARH1	HGNC:269|MIM:603081|Ensembl:ENSG00000144843|HPRD:04359|Vega:OTTHUMG00000159420	3	3q13.31-q13.33	ADP-ribosylarginine hydrolase	protein-coding	ADP-ribose-L-arginine cleaving enzyme|[Protein ADP-ribosylarginine] hydrolase	atggagaagtatgtggctgctatggtgctgagtgcagctggagatgccctggggtactacaatgggaagtgggagttcctccaggatggggagaagatacaccggcagttggcccagctgggcggcttggatgccctagacgtgggaaggtggagagttagtgacgacacagtgatgcacttggccacagcagaagctcttgtggaagctgggaaagcccctaagttgactcaactgtattacctccttgctaagcattaccaagactgcatggaagacatggatgggcgggcaccaggtggtgcctcggtgcacaacgccatgcagctgaagccgggcaagcccaatggctggaggattcccttcaacagccatgagggcggctgtggggctgccatg…
144165	PRICKLE1	EPM1B|RILP	HGNC:17019|MIM:608500|Ensembl:ENSG00000139174|HPRD:16341|Vega:OTTHUMG00000169443	12	12q12	prickle homolog 1 (Drosophila)	protein-coding	REST (RE-1 silencing transcription factor)/NRSF (neuron-restrictive silencer factor)-interacting LIM domain protein|REST/NRSF-interacting LIM domain protein 1|prickle-like 1|prickle-like protein 1	atgcctttggagatggagcccaagatgagcaaactggcctttggctgtcagagaagttccacatcagatgatgactctggctgtgcattggaggagtacgcctgggtccccccgggcctgagaccagagcagatccagctctattttgcttgcttaccagaggaaaaagttccttacgttaacagccccggagagaagcatcggattaaacagcttttgtaccagttaccaccacatgataatgaggtacggtattgccagtctttgagtgaagaggagaaaaaagagttgcaggtgttcagtgctcagcggaagaaagaagcactgggaagaggaacaattaagcttctgtccagagcagtcatgcatgctgtgtgtgagcagtgtggtttgaagata…
147040	KCTD11	C17orf36|KCASH1|REN|REN/KCTD11	HGNC:21302|MIM:609848|Ensembl:ENSG00000213859|HPRD:13763|Vega:OTTHUMG00000132061	17	17p13.1	potassium channel tetramerisation domain containing 11	protein-coding	BTB/POZ domain-containing protein KCTD11|potassium channel tetramerization domain containing 11|retinoic acid, EGF, NGF induced gene protein|retinoic acid, EGF, NGF induced gene/potassium channel tetramerization domain containing 11	atgctgggggccatgtttagggccggcacccccatgccccccaacctcaattcccaaggaggcggccactacttcatcgaccgggatggcaaggccttccggcacatcctcaatttcctgaggctgggccgcctggacctgccccgtgggtacggagagacagcgctgctcagggcagaggctgacttctaccagatccggcccctcctggacgcgctgcgggaactggaggcctctcaggggacccctgcacccacagctgccctgctccacgcagatgtagatgtcagcccccgcctggtgcacttctctgctcgccggggaccccatcactatgagctgagctccgtccaggtggacaccttccgagccaaccttttctgcaccgactctgagtgt…
1473	CST5	-	HGNC:2477|MIM:123858|Ensembl:ENSG00000170367|HPRD:00463|Vega:OTTHUMG00000032089	20	20p11.21	cystatin D	protein-coding	cystatin 5|cystatin-5|cystatin-D|cysteine-proteinase inhibitor	atgatgtggcccatgcacaccccactgctgctgctgactgccttgatggtggccgtggccgggagtgcctcggcccaatctaggaccttggcaggtggcatccatgccacagacctcaatgacaagagtgtgcagtgtgccctggactttgccatcagcgagtacaacaaggtcattaataaggatgagtactacagccgccctctgcaggtgatggctgcctaccagcagatcgtgggtggggtgaactactacttcaatgtgaagttcggtcgaaccacatgcaccaagtcccagcccaacttggacaactgtcccttcaatgaccagccaaaactgaaagaggaagagttctgctctttccagatcaatgaagttccctgggaggataaaatttcc…
1474	CST6	-	HGNC:2478|MIM:601891|Ensembl:ENSG00000175315|HPRD:03535|Vega:OTTHUMG00000166750	11	11q13	cystatin E/M	protein-coding	cystatin 6|cystatin M|cystatin M/E|cystatin-6|cystatin-E|cystatin-M|cysteine proteinase inhibitor	atggcgcgttcgaacctcccgctggcgctgggcctggccctggtcgcattctgcctcctggcgctgccacgcgacgcccgggcccggccgcaggagcgcatggtcggagaactccgggacctgtcgcccgacgacccgcaggtgcagaaggcggcgcaggcggccgtggccagctacaacatgggcagcaacagcatctactacttccgagacacgcacatcatcaaggcgcagagccagctggtggccggcatcaagtacttcctgacgatggagatggggagcacagactgccgcaagaccagggtcactggagaccacgtcgacctcaccacttgccccctggcagcaggggcgcagcaggagaagctgcgctgtgactttgaggtccttgtggtt…
148252	DIRAS1	Di-Ras1|GBTS1|RIG	HGNC:19127|MIM:607862|Ensembl:ENSG00000176490|HPRD:09710	19	19p13.3	DIRAS family, GTP-binding RAS-like 1	protein-coding	GTP-binding protein Di-Ras1|distinct subgroup of the Ras family member 1|ras-related inhibitor of cell growth|small GTP-binding tumor suppressor 1	atgccggaacagagtaacgattaccgcgtggtggtgttcggggcgggcggcgtgggcaagagctcgctggtgctgcgcttcgtgaagggcacgttccgcgacacctacatccccaccatcgaggacacctaccggcaggtgatcagctgcgacaagagcgtgtgcacgctgcagatcacagacaccaccggcagccaccagttcccggccatgcagcgcctgtccatctccaagggccacgccttcatcctggtgttctccgtcaccagcaagcagtcgctggaggagctggggcccatctacaagctcatcgtgcagatcaagggcagcgtggaggacatccccgtgatgctcgtgggcaacaagtgcgatgagacgcagcgggaggtggacacgcgc…
1487	CTBP1	BARS	HGNC:2494|MIM:602618|Ensembl:ENSG00000159692|HPRD:04015|Vega:OTTHUMG00000089259	4	4p16	C-terminal binding protein 1	protein-coding	C-terminal-binding protein 1|brefeldin A-ribosylated substrate	atgtcaggcgtccgacctccgatcatgaacgggcccctgcacccgcggcccctggtggcattgctggatggccgggactgcacagtggagatgcccatcctgaaggacgtggccactgtggccttctgcgacgcgcagtccacgcaggagatccatgagaaggtcctgaacgaggctgtgggggccctgatgtaccacaccatcactctcaccagggaggacctggagaagttcaaagccctccgcatcatcgtccggattggcagtggttttgacaacatcgacatcaagtcggccggggatttaggcattgccgtctgcaacgtgcccgcggcgtctgtggaggagacggccgactcgacgctgtgccacatcctgaacctgtaccggcgggccacc…
1488	CTBP2	-	HGNC:2495|MIM:602619|Ensembl:ENSG00000175029|HPRD:04016|Vega:OTTHUMG00000019224	10	10q26.13	C-terminal binding protein 2	protein-coding	C-terminal-binding protein 2|ribeye	atggcccttgtggataagcacaaagtcaagagacagcgattggacagaatttgtgaaggtatccgcccccagatcatgaacggccccctgcacccccgccccctggtggcgctgctggacggccgcgactgcactgtggagatgcccatcctgaaggacctggccactgtggccttctgtgacgcgcagtcgacgcaggaaatccacgagaaggttctaaacgaagccgtgggcgccatgatgtaccacaccatcaccctcaccagggaggacctggagaagttcaaggccctgagagtgatcgtgcggataggcagtggctatgacaacgtggacatcaaggctgccggcgagctcggaattgccgtgtgcaacatcccgtctgcagccgtggaagag…
1490	CTGF	CCN2|HCS24|IGFBP8|NOV2	HGNC:2500|MIM:121009|Ensembl:ENSG00000118523|HPRD:00412|Vega:OTTHUMG00000015573	6	6q23.1	connective tissue growth factor	protein-coding	CCN family member 2|IBP-8|IGF-binding protein 8|IGFBP-8|hypertrophic chondrocyte-specific protein 24|insulin-like growth factor-binding protein 8	atgaccgccgccagtatgggccccgtccgcgtcgccttcgtggtcctcctcgccctctgcagccggccggccgtcggccagaactgcagcgggccgtgccggtgcccggacgagccggcgccgcgctgcccggcgggcgtgagcctcgtgctggacggctgcggctgctgccgcgtctgcgccaagcagctgggcgagctgtgcaccgagcgcgacccctgcgacccgcacaagggcctcttctgtgacttcggctccccggccaaccgcaagatcggcgtgtgcaccgccaaagatggtgctccctgcatcttcggtggtacggtgtaccgcagcggagagtccttccagagcagctgcaagtaccagtgcacgtgcctggacggggcggtgggctgc…
149628	PYHIN1	IFIX|RP11-520H16.1	HGNC:28894|MIM:612677|Ensembl:ENSG00000163564|HPRD:09999|Vega:OTTHUMG00000037109	1	1q23.1	pyrin and HIN domain family, member 1	protein-coding	interferon-inducible protein X|pyrin and HIN domain-containing protein 1	atggcaaataactacaagaaaattgttctactgaaaggattagaggtcatcaatgattatcattttagaattgttaagtccttactgagtaacgatttaaaacttaatccaaaaatgaaagaagagtatgacaaaattcagattgctgacttgatggaggaaaagttcccaggtgatgccggtttgggcaaactaatagaattcttcaaagaaataccaacactgggagaccttgctgaaactcttaaaagagaaaagttaaaagttgcaaataaaattgaatccattccagtcaaaggaataatcccatctaaaaagacgaaacagaaagaagtgtatcctgctacacctgcatgcaccccaagcaaccgtctcacagctaaaggagcagaggagact…
1500	CTNND1	CAS|CTNND|P120CAS|P120CTN|p120|p120(CAS)|p120(CTN)	HGNC:2515|MIM:601045|Ensembl:ENSG00000198561|HPRD:03026|Vega:OTTHUMG00000167272	11	11q11	catenin (cadherin-associated protein), delta 1	protein-coding	cadherin-associated Src substrate|catenin delta-1|p120 catenin	atggacgactcagaggtggagtcgaccgccagcatcttggcctctgtgaaggaacaagaggcccagtttgagaagctgacccgggcgctggaggaggaacggcgccacgtctcggcgcagctggaacgcgtccgggtctcaccacaagatgccaacccactcatggccaacggcacactcacccgccggcatcagaacggccggtttgtgggcgatgctgaccttgaaagacagaaattttcagatttgaaactcaacggaccccaggatcacagtcaccttctatatagcaccatccccaggatgcaggagccggggcagattgtggagacctacacggaggaggatcctgagggagccatgtctgtagtctctgtggagacctcagatgatgggacc…
150094	SIK1	MSK|SIK|SNF1LK	HGNC:11142|MIM:605705|Ensembl:ENSG00000142178|HPRD:09301|Vega:OTTHUMG00000086874	21	21q22.3	salt-inducible kinase 1	protein-coding	SIK-1|SNF1-like kinase|myocardial SNF1-like kinase|salt-inducible protein kinase 1|serine/threonine protein kinase|serine/threonine-protein kinase SIK1|serine/threonine-protein kinase SNF1-like kinase 1|serine/threonine-protein kinase SNF1LK	atggttatcatgtcggagttcagcgcggaccccgcgggccagggtcagggccagcagaagcccctccgggtgggtttttacgacatcgagcggaccctgggcaaaggcaacttcgcggtggtgaagctggcgcggcatcgagtcaccaaaacgcaggttgcaataaaaataattgataaaacacgattagattcaagcaatttggagaaaatctatcgtgaggttcagctgatgaagcttctgaaccatccacacatcataaagctttaccaggttatggaaacaaaggacatgctttacatcgtcactgaatttgctaaaaatggagaaatgtttgattatttgacttccaacgggcacctgagtgagaacgaggcgcggaagaagttctggcaaatc…
151742	PPM1L	PP2C-epsilon|PP2CE|PPM1-LIKE	HGNC:16381|MIM:611931|Ensembl:ENSG00000163590|HPRD:17889|Vega:OTTHUMG00000159048	3	3q26.1	protein phosphatase, Mg2+/Mn2+ dependent, 1L	protein-coding	PP2C epsilon|Protein phosphatase 2C epsilon isoform|protein phosphatase 1L|protein phosphatase 2C isoform epsilon	atgatagaggatacaatgactttgctgtctctgctgggtcgcatcatgcgctacttcttgctgagacccgagacgcttttcctgctgtgcatcagcttggctctatggagttacttcttccacaccgacgaggtgaagaccatcgtgaagtccagccgggacgccgtgaagatggtgaagggcaaggtagccgagatcatgcagaacgatcgactcggggggcttgatgtgctcgaggccgagttttccaagacctgggagttcaagaaccacaacgtggcggtgtactccatccagggccggagagaccacatggaggaccgcttcgaagttctcacggatctggccaacaagacgcacccgtccatcttcgggatcttcgacgggcacgggggagag…
153090	DAB2IP	AF9Q34|AIP1|DIP1/2	HGNC:17294|MIM:609205|Ensembl:ENSG00000136848|HPRD:09903|Vega:OTTHUMG00000020595	9	9q33.1-q33.3	DAB2 interacting protein	protein-coding	ASK-interacting protein 1|ASK1-interacting protein 1|DAB2 interaction protein|DAB2-interacting protein|DOC-2/DAB2 interactive protein|disabled homolog 2-interacting protein|nGAP-like protein	atggagcccgactcccttctggaccaagacgactcctacgagtcgcctcaagaaaggccgggctctcggcgcagcctgcctggcagcctttccgagaagagccccagcatggagccctcggccgccacgccgttccgggtcacgggcttcctcagccgccgcctcaagggctccatcaagcgcaccaagagccagcccaagctggaccgcaaccacagcttccgccacatcctgccggggttccggagcgccgccgccgccgccgcggacaatgagaggtcccatctgatgccgaggctgaaggagtctcgctcccacgagtccctgctcagccccagcagtgcggtggaggcgctggacctcagcatggaggaagaggtggtcatcaagcccgtgcac…
1540	CYLD	BRSS|CDMT|CYLD1|CYLDI|EAC|MFT|MFT1|SBS|TEM|USPL2	HGNC:2584|MIM:605018|Ensembl:ENSG00000083799|HPRD:05427	16	16q12.1	cylindromatosis (turban tumor syndrome)	protein-coding	deubiquitinating enzyme CYLD|probable ubiquitin carboxyl-terminal hydrolase CYLD|ubiquitin carboxyl-terminal hydrolase CYLD|ubiquitin specific peptidase like 2|ubiquitin thioesterase CYLD|ubiquitin thiolesterase CYLD|ubiquitin-specific-processing protease CYLD	atgagttcaggcttatggagccaagaaaaagtcacttcaccctactgggaagagcggattttttacttgcttcttcaagaatgcagcgttacagacaaacaaacacaaaagctccttaaagtaccgaagggaagtataggacagtatattcaagatcgttctgtggggcattcaaggattccttctgcaaaaggcaagaaaaatcagattggattaaaaattctagagcaacctcatgcagttctctttgttgatgaaaaggatgttgtagagataaatgaaaagttcacagagttacttttggcaattaccaattgtgaggagaggttcagcctgtttaaaaacagaaacagactaagtaaaggcctccaaatagacgtgggctgtcctgtgaaagta…
1601	DAB2	DOC-2|DOC2	HGNC:2662|MIM:601236|Ensembl:ENSG00000153071|HPRD:03139|Vega:OTTHUMG00000162043	5	5p13	disabled homolog 2, mitogen-responsive phosphoprotein (Drosophila)	protein-coding	differentially-expressed protein 2|disabled homolog 2	atgtctaacgaagtagaaacaagtgcaaccaatggtcagcccgaccaacaggccgcaccaaaagcaccctcaaagaaggaaaaaaagaaaggccctgaaaagacagatgaatatctcttagcaaggttcaaaggcgatggtgtaaaatataaggccaagctgattggcattgatgatgtgccagatgcaagaggggataaaatgagccaagactctatgatgaaactaaagggaatggcggcagctggtcggtctcagggacaacacaaacaaaggatctgggtcaacatttccctttctgggataaaaataattgatgagaaaactggggtaatagagcatgaacatccagtaaataagatttctttcattgcccgtgatgtgacagacaaccgggca…
160728	SLC5A8	AIT|SMCT|SMCT1	HGNC:19119|MIM:608044|Ensembl:ENSG00000256870|HPRD:10475|Vega:OTTHUMG00000170499	12	12q23.1	solute carrier family 5 (iodide transporter), member 8	protein-coding	apical iodide transporter|electrogenic sodium monocarboxylate cotransporter|sodium iodide-related cotransporter|sodium-coupled monocarboxylate transporter 1|solute carrier family 5 member 8	atggacacgccacggggcatcggcaccttcgtggtgtgggactacgtggtgttcgcgggcatgctggtcatctcggccgccatcggcatctactacgccttcgctgggggcggccagcagacctccaaggacttcctgatgggcggccgcagaatgaccgcagtgcccgtggcgctgtccctcaccgctagcttcatgtcagccgtcactgtcctgggcaccccctccgaggtctaccgttttggggccatttttagcatctttgccttcacctacttctttgtggtggtcatcagcgcggaggtcttcctcccggtgttctacaaactgggaattaccagcacctacgagtatttagaacttcgatttaacaaatgtgttcgtctctgtggaacagtc…
1612	DAPK1	DAPK	HGNC:2674|MIM:600831|Ensembl:ENSG00000196730|HPRD:02902|Vega:OTTHUMG00000020150	9	9q34.1	death-associated protein kinase 1	protein-coding	DAP kinase 1	atgaccgtgttcaggcaggaaaacgtggatgattactacgacaccggcgaggaacttggcagtggacagtttgcggttgtgaagaaatgccgtgagaaaagcaccggcctccagtatgccgccaaattcatcaagaaaaggaggactaagtccagccggcggggtgtgagccgcgaggacatcgagcgggaggtcagcatcctgaaggagatccagcaccccaatgtcatcaccctgcacgaggtctatgagaacaagacggacgtcatcctgatcttggaactcgttgcaggtggcgagctgtttgacttcttagctgaaaaggaatctttaactgaagaggaagcaactgaatttctcaaacaaattcttaatggtgtttactacctgcactccctt…
1613	DAPK3	ZIP|ZIPK	HGNC:2676|MIM:603289|Ensembl:ENSG00000167657|HPRD:04478	19	19p13.3	death-associated protein kinase 3	protein-coding	DAP kinase 3|DAP-like kinase|MYPT1 kinase|ZIP kinase isoform|ZIP-kinase|dlk|zipper-interacting protein kinase	atgtccacgttcaggcaggaggacgtggaggaccattatgagatgggggaggagctgggcagcggccagtttgcgatcgtgcggaagtgccggcagaagggcacgggcaaggagtacgcagccaagttcatcaagaagcgccgcctgtcatccagccggcgtggggtgagccgggaggagatcgagcgggaggtgaacatcctgcgggagatccggcaccccaacatcatcaccctgcacgacatcttcgagaacaagacggacgtggtcctcatcctggagctggtctctggcggggagctctttgacttcctggcggagaaagagtcgctgacggaggacgaggccacccagttcctcaagcagatcctggacggcgttcactacctgcactctaag…
1630	DCC	CRC18|CRCR1|IGDCC1	HGNC:2701|MIM:120470|Ensembl:ENSG00000187323|HPRD:00391|Vega:OTTHUMG00000132698	18	18q21.3	deleted in colorectal carcinoma	protein-coding	colorectal cancer suppressor|colorectal tumor suppressor|deleted in colorectal cancer protein|immunoglobulin superfamily DCC subclass member 1|immunoglobulin superfamily, DCC subclass, member 1|netrin receptor DCC|tumor suppressor protein DCC	atggagaatagtcttagatgtgtttgggtacccaagctggcttttgtactcttcggagcttccttgttcagcgcgcatcttcaagtaaccggttttcaaattaaagctttcacagcactgcgcttcctctcagaaccttctgatgccgtcacaatgcggggaggaaatgtcctcctcgactgctccgcggagtccgaccgaggagttccagtgatcaagtggaagaaagatggcattcatctggccttgggaatggatgaaaggaagcagcaactttcaaatgggtctctgctgatacaaaacatacttcattccagacaccacaagccagatgagggactttaccaatgtgaggcatctttaggagattctggctcaattattagtcggacagcaaaa…
1654	DDX3X	DBX|DDX14|DDX3|HLP2	HGNC:2745|MIM:300160|Ensembl:ENSG00000215301|HPRD:02154|Vega:OTTHUMG00000021369	X	Xp11.3-p11.23	DEAD (Asp-Glu-Ala-Asp) box polypeptide 3, X-linked	protein-coding	ATP-dependent RNA helicase DDX3X|CAP-Rf|DEAD box protein 3, X-chromosomal|DEAD box, X isoform|DEAD/H (Asp-Glu-Ala-Asp/His) box polypeptide 3|DEAD/H box-3|helicase like protein 2|helicase-like protein 2	atgagtcatgtggcagtggaaaatgcgctcgggctggaccagcagtttgctggcctagacctgaactcttcagataatcagagtggaggaagtacagccagcaaagggcgctatattcctcctcatttaaggaaccgagaagctactaaaggtttctacgataaagacagttcagggtggagttctagcaaagataaggatgcgtatagcagttttggatctcgtagtgattcaagagggaagtctagcttcttcagtgatcgtggaagtggatcaaggggaaggtttgatgatcgtggacggagtgattacgatggcattggcagccgtggtgacagaagtggctttggcaaatttgaacgtggtggaaacagtcgctggtgtgacaaatcagatgaa…
1672	DEFB1	BD1|DEFB-1|DEFB101|HBD1	HGNC:2766|MIM:602056|Ensembl:ENSG00000164825|HPRD:03634|Vega:OTTHUMG00000090367	8	8p23.1	defensin, beta 1	protein-coding	BD-1|beta-defensin 1|beta-defensin-1	atgagaacttcctaccttctgctgtttactctctgcttacttttgtctgagatggcctcaggtggtaactttctcacaggccttggccacagatctgatcattacaattgcgtcagcagtggagggcaatgtctctattctgcctgcccgatctttaccaaaattcaaggcacctgttacagagggaaggccaagtgctgcaagtga
167465	ZNF366	DCSCRIPT	HGNC:18316|MIM:610159|Ensembl:ENSG00000178175|HPRD:18329|Vega:OTTHUMG00000100965	5	5q13.2|5q13.2	zinc finger protein 366	protein-coding	-	atgcagaaggaaatgaagatgatcaaagacgaggatgtgcatttcgacttggctgtgaagaagaccccctcctttccccactgcctgcagccagtggcttctcggggaaaggctccccaaagacaccccttcccggaagctctccgagggccattttcccagtttcggtatgaacctcccccaggagacctagatgggttccccggggtcttcgaaggagcagggtctaggaaacggaagagcatgcccacaaagatgccctataaccaccctgcagaagaagtcaccctcgccctccactcagaggagaacaaaaaccacggccttcccaacctccctttgctgttcccgcagcccccgcgccccaagtatgactctcagatgatcgacctgtgcaac…
1687	DFNA5	ICERE-1	HGNC:2810|MIM:608798|Ensembl:ENSG00000105928|HPRD:02996|Vega:OTTHUMG00000023237	7	7p15	deafness, autosomal dominant 5	protein-coding	inversely correlated with estrogen receptor expression 1|non-syndromic hearing impairment protein 5|nonsyndromic hearing impairment protein	atgtttgccaaagcaaccaggaattttcttagagaagttgatgctgatggtgacctgattgcagtatcaaatctgaatgactctgataagttacagcttctaagtctggtgacaaaaaagaagagattctggtgctggcagagacccaagtaccagtttttatccctcacccttggcgatgtactcatagaagaccaatttccgagtccagtggtcgtggagtcggactttgtgaaatacgagggcaagtttgcaaaccacgtgagtggaaccctggagactgcactggggaaggtcaagctgaacctggggggcagcagccgcgtagagagccagtcttcatttggaaccctgaggaagcaggaggtggatttgcagcagctcatcagagactctgcc…
170692	ADAMTS18	ADAMTS21|KNO2	HGNC:17110|MIM:607512|Ensembl:ENSG00000140873|HPRD:06333|Vega:OTTHUMG00000137619	16	16q23	ADAM metallopeptidase with thrombospondin type 1 motif, 18	protein-coding	A disintegrin and metalloproteinase with thrombospondin motifs 18|a disintegrin-like and metalloprotease (reprolysin type) with thrombospondin type 1 motif, 18|a disintegrin-like and metalloprotease (reprolysin type) with thrombospondin type 1 motif, 21|disintegrin and metalloprotease-like protein	atggagtgcgccctcctgctcgcgtgtgccttcccggctgcgggttcgggcccgccgaggggcctggcgggactggggcgcgtggccaaggcgctccagctgtgctgcctctgctgtgcgtcggtcgccgcggccttagccagtgacagcagcagcggcgccagcggattaaatgatgattacgtctttgtcacgccagtagaagtagactcagccgggtcatatatttcacacgacattttgcacaacggcaggaaaaagcgatcggcgcagaatgccagaagctccctgcactaccgattttcagcatttggacaggaactgcacttagaacttaagccctcggcgattttgagcagtcactttattgtccaggtacttggaaaagatggtgcttca…
1739	DLG1	DLGH1|SAP-97|SAP97|dJ1061C18.1.1|hdlg	HGNC:2900|MIM:601014|Ensembl:ENSG00000075711|HPRD:03007|Vega:OTTHUMG00000047972	3	3q29	discs, large homolog 1 (Drosophila)	protein-coding	disks large homolog 1|presynaptic protein SAP97|synapse-associated protein 97	atgccggtccggaagcaagatacccagagagcattgcaccttttggaggaatatcgttcaaaactaagccaaactgaagacagacagctcagaagttccatagaacgggttattaacatatttcagagcaacctctttcaggctttaatagatattcaagaattttatgaagtgaccttactggataatccaaaatgtatagatcgttcaaagccgtctgaaccaattcaacctgtgaatacttgggagatttccagccttccaagctctactgtgacttcagagacactgccaagcagccttagccctagtgtagagaaatacaggtatcaggatgaagatacacctcctcaagagcatatttccccacaaatcacaaatgaagtgataggtccagaa…
1755	DMBT1	GP340|muclin	HGNC:2926|MIM:601969|Ensembl:ENSG00000187908|HPRD:03575|Vega:OTTHUMG00000019185	10	10q26.13	deleted in malignant brain tumors 1	protein-coding	SAG|deleted in malignant brain tumors 1 protein|glycoprotein 340|gp-340|hensin|salivary agglutinin|surfactant pulmonary-associated D-binding protein	atggggatctccacagtcatccttgaaatgtgtcttttatggggacaagttctatctacaggtgggtggatcccaaggactacagactacgcttcactgattccctcggaggtgcccttggatccaactgtagcagaaggttctccatttccctcggagtcgaccctggagtcaactgtagcagaaggttctccgatttccttggagtcaaccctggagtcaaccgtagcagaaggttctctgattccctcagagtcaaccctggagtcaactgtagcagaaggatctgattctggtttggccctgaggctggtgaatggagatggcaggtgtcagggccgagtggagatcctataccgaggctcctggggcaccgtgtgtgatgacagctgggacacc…
1796	DOK1	P62DOK	HGNC:2990|MIM:602919|Ensembl:ENSG00000115325|HPRD:04228|Vega:OTTHUMG00000129956	2	2p13	docking protein 1, 62kDa (downstream of tyrosine kinase 1)	protein-coding	Downstream of tyrosine kinase 1|docking protein 1|docking protein 1 (downstream of tyrosine kinase 1)|p62(dok)|pp62	atgctggagaactccttgtacagccctacctgggaaggatcccaattctgggtaacggtgcagaggactgaggccgccgagcgctgtggcctgcatggctcctacgtgctgagggtggaggctgaaaggctgactctcctgaccgtgggggcccagagtcagatactggagccactcctgtcctggccctacactctgttgcgtcgctatggccgggacaaggtcatgttctctttcgaggccggccgccgctgcccctcaggccctggaaccttcaccttccagacggcacagggaaatgacatcttccaggcagttgagactgccatccaccggcagaaggcccagggaaaggccggacaggggcacgatgttctcagagctgactcccatgaaggg…
1801	DPH1	DPH2L|DPH2L1|OVCA1	HGNC:3003|MIM:603527|Ensembl:ENSG00000108963|HPRD:04634	17	17p13.3	DPH1 homolog (S. cerevisiae)	protein-coding	DPH-like 1|DPH2-like 1|candidate tumor suppressor in ovarian cancer 1|diphthamide biosynthesis protein 1|diphthamide biosynthesis protein 2 homolog-like 1|diptheria toxin resistance protein required for diphthamide biosynthesis (Saccharomyces)-like 1|diptheria toxin resistance protein required for diphthamide biosynthesis-like 1|ovarian cancer-associated gene 1 protein|ovarian tumor suppressor ca…	atgcgcaggcaggtgatggcggcgctggtcgtatccggggcagcggagcagggcggccgagacggccctggcagaggtcgggcccctcggggccgcgtggccaatcagatcccccctgagatcctgaagaaccctcagctgcaggcagcaatccgggtcctgccttccaactacaactttgagatccccaagaccatctggaggatccaacaagcccaggccaagaaggtggccttgcaaatgccggaaggcctcctcctctttgcctgtaccattgtggatatcttggaaaggttcacggaggccgaagtgatggtgatgggtgacgtgacctacggggcttgctgtgtggatgacttcacagcgagggccctgggagctgacttcttggtgcactac…
1803	DPP4	ADABP|ADCP2|CD26|DPPIV|TP103	HGNC:3009|MIM:102720|Ensembl:ENSG00000197635|HPRD:02187|Vega:OTTHUMG00000132056	2	2q24.3	dipeptidyl-peptidase 4	protein-coding	ADCP-2|DPP IV|T-cell activation antigen CD26|adenosine deaminase complexing protein 2|dipeptidyl peptidase 4|dipeptidyl peptidase IV|dipeptidylpeptidase 4|dipeptidylpeptidase IV (CD26, adenosine deaminase complexing protein 2)	atgaagacaccgtggaaggttcttctgggactgctgggtgctgctgcgcttgtcaccatcatcaccgtgcccgtggttctgctgaacaaaggcacagatgatgctacagctgacagtcgcaaaacttacactctaactgattacttaaaaaatacttatagactgaagttatactccttaagatggatttcagatcatgaatatctctacaaacaagaaaataatatcttggtattcaatgctgaatatggaaacagctcagttttcttggagaacagtacatttgatgagtttggacattctatcaatgattattcaatatctcctgatgggcagtttattctcttagaatacaactacgtgaagcaatggaggcattcctacacagcttcatatgac…
1811	SLC26A3	CLD|DRA	HGNC:3018|MIM:126650|Ensembl:ENSG00000091138|HPRD:00544|Vega:OTTHUMG00000154812	7	7q31	solute carrier family 26, member 3	protein-coding	chloride anion exchanger|down-regulated in adenoma protein	atgattgaaccctttgggaatcagtatattgtggccaggccagtgtattctacaaatgcttttgaggaaaatcataaaaagacaggaagacatcataagacatttctggatcatctcaaagtgtgttgtagctgttccccacaaaaggccaagagaattgtcctctctttgttccccatagcatcttggttgccagcataccggcttaaagaatggttgctcagtgatattgtttctggtatcagcacagggattgtggccgtactacaaggtttagcatttgctctgctggtcgacattcccccagtctatgggttgtatgcatcctttttcccagccataatctaccttttcttcggcacttccagacacatatccgtgggtccgtttccgattctg…
1848	DUSP6	MKP3|PYST1	HGNC:3072|MIM:602748|Ensembl:ENSG00000139318|HPRD:04124|Vega:OTTHUMG00000169912	12	12q22-q23	dual specificity phosphatase 6	protein-coding	MAP kinase phosphatase 3|dual specificity protein phosphatase 6|dual specificity protein phosphatase PYST1|mitogen-activated protein kinase phosphatase 3|serine/threonine specific protein phosphatase	atgatagatacgctcagacccgtgcccttcgcgtcggaaatggcgatcagcaagacggtggcgtggctcaacgagcagctggagctgggcaacgagcggctgctgctgatggactgccggccgcaggagctatacgagtcgtcgcacatcgagtcggccatcaacgtggccatcccgggcatcatgctgcggcgcctgcagaagggtaacctgccggtgcgcgcgctcttcacgcgcggcgaggaccgggaccgcttcacccggcgctgtggcaccgacacagtggtgctctacgacgagagcagcagcgactggaacgagaatacgggcggcgagtcggtgctcgggctgctgctcaagaagctcaaggacgagggctgccgggcgttctacctggaa…
1869	E2F1	E2F-1|RBAP1|RBBP3|RBP3	HGNC:3113|MIM:189971|Ensembl:ENSG00000101412|HPRD:01806|Vega:OTTHUMG00000032265	20	20q11.2	E2F transcription factor 1	protein-coding	PBR3|PRB-binding protein E2F-1|RBAP-1|RBBP-3|retinoblastoma-associated protein 1|retinoblastoma-binding protein 3|transcription factor E2F1	atggccttggccggggcccctgcgggcggcccatgcgcgccggcgctggaggccctgctcggggccggcgcgctgcggctgctcgactcctcgcagatcgtcatcatctccgccgcgcaggacgccagcgccccgccggctcccaccggccccgcggcgcccgccgccggcccctgcgaccctgacctgctgctcttcgccacaccgcaggcgccccggcccacacccagtgcgccgcggcccgcgctcggccgcccgccggtgaagcggaggctggacctggaaactgaccatcagtacctggccgagagcagtgggccagctcggggcagaggccgccatccaggaaaaggtgtgaaatccccgggggagaagtcacgctatgagacctcactgaat…
1915	EEF1A1	CCS-3|CCS3|EE1A1|EEF-1|EEF1A|EF-Tu|EF1A|GRAF-1EF|HNGC:16303|LENG7|PTI1|eEF1A-1	HGNC:3189|MIM:130590|Ensembl:ENSG00000156508|HPRD:00559|Vega:OTTHUMG00000015031	6	6q14.1	eukaryotic translation elongation factor 1 alpha 1	protein-coding	CTCL tumor antigen|EF-1-alpha-1|EF1a-like protein|cervical cancer suppressor 3|elongation factor 1 alpha subunit|elongation factor 1-alpha 1|elongation factor Tu|eukaryotic elongation factor 1 A-1|eukaryotic translation elongation factor 1 alpha 1-like 14|glucocorticoid receptor AF-1 specific elongation factor|leukocyte receptor cluster (LRC) member 7|leukocyte receptor cluster member 7|prostate …	atgggaaaggaaaagactcatatcaacattgtcgtcattggacacgtagattcgggcaagtccaccactactggccatctgatctataaatgcggtggcatcgacaaaagaaccattgaaaaatttgagaaggaggctgctgagatgggaaagggctccttcaagtatgcctgggtcttggataaactgaaagctgagcgtgaacgtggtatcaccattgatatctccttgtggaaatttgagaccagcaagtactatgtgactatcattgatgccccaggacacagagactttatcaaaaacatgattacagggacatctcaggctgactgtgctgtcctgattgttgctgctggtgttggtgaatttgaagctggtatctccaagaatgggcagacc…
1942	EFNA1	B61|ECKLG|EFL1|EPLG1|LERK-1|LERK1|TNFAIP4	HGNC:3221|MIM:191164|Ensembl:ENSG00000169242|HPRD:01858|Vega:OTTHUMG00000035312	1	1q21-q22	ephrin-A1	protein-coding	TNF alpha-induced protein 4|eph-related receptor tyrosine kinase ligand 1|immediate early response protein B61|ligand of eph-related kinase 1|tumor necrosis factor alpha-induced protein 4|tumor necrosis factor, alpha-induced protein 4	atggagttcctctgggcccctctcttgggtctgtgctgcagtctggccgctgctgatcgccacaccgtcttctggaacagttcaaatcccaagttccggaatgaggactacaccatacatgtgcagctgaatgactacgtggacatcatctgtccgcactatgaagatcactctgtggcagacgctgccatggagcagtacatactgtacctggtggagcatgaggagtaccagctgtgccagccccagtccaaggaccaagtccgctggcagtgcaaccggcccagtgccaagcatggcccggagaagctgtctgagaagttccagcgcttcacacctttcaccctgggcaaggagttcaaagaaggacacagctactactacatctccaaacccatc…
1946	EFNA5	AF1|EFL5|EPLG7|GLC1M|LERK7|RAGS	HGNC:3225|MIM:601535|Ensembl:ENSG00000184349|HPRD:03324|Vega:OTTHUMG00000128741	5	5q21	ephrin-A5	protein-coding	AL-1|LERK-7|eph-related receptor tyrosine kinase ligand 7	atgttgcacgtggagatgttgacgctggtgtttctggtgctctggatgtgtgtgttcagccaggacccgggctccaaggccgtcgccgaccgctacgctgtctactggaacagcagcaaccccagattccagaggggtgactaccatattgatgtctgtatcaatgactacctggatgttttctgccctcactatgaggactccgtcccagaagataagactgagcgctatgtcctctacatggtgaactttgatggctacagtgcctgcgaccacacttccaaagggttcaagagatgggaatgtaaccggcctcactctccaaatggaccgctgaagttctctgaaaaattccagctcttcactcccttttctctaggatttgaattcaggccaggc…
1958	EGR1	AT225|G0S30|KROX-24|NGFI-A|TIS8|ZIF-268|ZNF225	HGNC:3238|MIM:128990|Ensembl:ENSG00000120738|HPRD:00549|Vega:OTTHUMG00000129197	5	5q31.1	early growth response 1	protein-coding	EGR-1|early growth response protein 1|nerve growth factor-induced protein A|transcription factor ETR103|transcription factor Zif268|zinc finger protein 225|zinc finger protein Krox-24	atggccgcggccaaggccgagatgcagctgatgtccccgctgcagatctctgacccgttcggatcctttcctcactcgcccaccatggacaactaccctaagctggaggagatgatgctgctgagcaacggggctccccagttcctcggcgccgccggggccccagagggcagcggcagcaacagcagcagcagcagcagcgggggcggtggaggcggcgggggcggcagcaacagcagcagcagcagcagcaccttcaaccctcaggcggacacgggcgagcagccctacgagcacctgaccgcagagtcttttcctgacatctctctgaacaacgagaaggtgctggtggagaccagttaccccagccaaaccactcgactgccccccatcacctat…
1959	EGR2	AT591|CMT1D|CMT4E|KROX20	HGNC:3239|MIM:129010|Ensembl:ENSG00000122877|HPRD:00551|Vega:OTTHUMG00000018308	10	10q21.1	early growth response 2	protein-coding	E3 SUMO-protein ligase EGR2|EGR-2|KROX-20, Drosophila, homolog (early growth response-2)|Krox-20 homolog, Drosophila|early growth response protein 2|zinc finger protein Krox-20	atgatgaccgccaaggccgtagacaaaatcccagtaactctcagtggttttgtgcaccagctgtctgacaacatctacccggtggaggacctcgccgccacgtcggtgaccatctttcccaatgccgaactgggaggcccctttgaccagatgaacggagtggccggagatggcatgatcaacattgacatgactggagagaagaggtcgttggatctcccatatcccagcagctttgctcccgtctctgcacctagaaaccagaccttcacttacatgggcaagttctccattgaccctcagtaccctggtgccagctgctacccagaaggcataatcaatattgtgagtgcaggcatcttgcaaggggtcacttccccagcttcaaccacagcctca…
196528	ARID2	BAF200|p200	HGNC:18037|MIM:609539|Ensembl:ENSG00000189079|HPRD:16505|Vega:OTTHUMG00000150487	12	12q12	AT rich interactive domain 2 (ARID, RFX-like)	protein-coding	ARID domain-containing protein 2|AT-rich interactive domain-containing protein 2|BRG1-associated factor 200|zinc finger protein with activation potential|zipzap|zipzap/p200	atggcaaactcgacggggaaggcgcctccggacgagcggagaaagggactcgctttcctggacgagctgcggcagttccaccacagcagagggtcgccttttaaaaaaatccctgcggtgggtgggaaggagctggatcttcacggtctctacaccagagtcactactttaggcggattcgcgaaggtttctgagaagaatcagtggggagaaattgttgaagagttcaactttcccagaagttgttctaacgctgcctttgctttaaaacagtattacttgcgttacctagaaaagtacgagaaagttcatcattttggggaggatgatgatgaggtaccaccaggcaatccaaagccacagcttcctattggtgcaattccatcttcctacaattac…
199731	CADM4	IGSF4C|NECL4|Necl-4|TSLL2|synCAM4	HGNC:30825|MIM:609744|Ensembl:ENSG00000105767|HPRD:17141	19	19q13.31	cell adhesion molecule 4	protein-coding	TSLC1-like 2|TSLC1-like protein 2|immunoglobulin superfamily member 4C|immunoglobulin superfamily, member 4C|nectin-like 4|nectin-like protein 4	atgggccgggcccggcgcttccagtggccgctgctgctgctgtgggcggccgcggcggggccaggggcaggacaggaagtacagacagagaacgtgacagtggctgagggtggggtggctgagatcacctgccgtctgcaccagtatgatgggtccatagttgtcatccagaacccagcccggcagaccctcttcttcaatggcacccgtgccttgaaggatgagcgtttccagcttgaggagttctccccacgccgggtgcggatccggctctcagatgcccgcctggaggacgaggggggctatttctgccagctctacacagaagacacccaccaccagattgccacgctcacggtactagtggccccagagaatcctgtggtggaggtccgggag…
201163	FLCN	BHD|FLCL	HGNC:27310|MIM:607273|Ensembl:ENSG00000154803|HPRD:06278|Vega:OTTHUMG00000059275	17	17p11.2	folliculin	protein-coding	BHD skin lesion fibrofolliculoma protein|birt-Hogg-Dube syndrome protein	atgaatgccatcgtggctctctgccacttctgcgagctccacggcccccgcactctcttctgcacggaggtgctgcacgccccacttcctcaaggggatgggaatgaggacagtcctggccagggtgagcaggcggaagaagaggaaggtggcattcagatgaacagtcggatgcgtgcgcacagccccgcagagggggccagcgtcgagtccagcagcccggggcccaaaaagtcggacatgtgcgagggctgccggtcacttgctgcagggcacccgggatatatcagccatgataaagagacctccattaaatacgtcagccaccagcaccccagccacccccagctcttcagcattgtccgccaggcctgtgtccggagcctgagctgtgaggtc…
2012	EMP1	CL-20|EMP-1|TMP	HGNC:3333|MIM:602333|Ensembl:ENSG00000134531|HPRD:11892|Vega:OTTHUMG00000168775	12	12p12.3	epithelial membrane protein 1	protein-coding	tumor-associated membrane protein	atgttggtattgctggctggtatctttgtggtccacatcgctactgttattatgctatttgttagcaccattgccaatgtctggttggtttccaatacggtagatgcatcagtaggtctttggaaaaactgtaccaacattagctgcagtgacagcctgtcatatgccagtgaagatgccctcaagacagtgcaggccttcatgattctctctatcatcttctgtgtcattgccctcctggtcttcgtgttccagctcttcaccatggagaagggaaaccggttcttcctctcaggggccaccacactggtgtgctggctgtgcattcttgtgggggtgtccatctacactagtcattatgcgaatcgtgatggaacgcagtatcaccacggctattcc…
201501	ZBTB7C	APM-1|APM1|ZBTB36|ZNF857C	HGNC:31700|Ensembl:ENSG00000184828	18	18q21.1	zinc finger and BTB domain containing 7C	protein-coding	B230208J24Rik|affected by papillomavirus DNA integration in ME180 cells protein 1|zinc finger and BTB domain containing 36|zinc finger and BTB domain-containing protein 36|zinc finger and BTB domain-containing protein 7C|zinc finger protein 857C	atggccaatgacattgatgagctcattggcattcccttccccaaccacagcagtgaggtcctgtgcagcctcaatgagcaacggcacgatggcctgctgtgtgacgtgctcctggtggtgcaggagcaggagtatcggacccaccgctccgtcctggctgcctgcagcaagtacttcaagaagcttttcacagccggcaccctagccagccagccctacgtctatgagatcgactttgtccagcctgaggctctggctgctatcctggagttcgcctacacctccacgctcaccatcaccgctggcaatgtcaagcacatcctcaacgcagccaggatgctggagatccagtgcatcgtgaacgtgtgcctggagatcatggagcctgggggggacggg…
2035	EPB41	4.1R|EL1|HE	HGNC:3377|MIM:130500|Ensembl:ENSG00000159023|HPRD:00558|Vega:OTTHUMG00000003644	1	1p33-p32	erythrocyte membrane protein band 4.1 (elliptocytosis 1, RH-linked)	protein-coding	EPB4.1|P4.1|band 4.1|erythrocyte surface protein band 4.1|protein 4.1	atgacaacagagaagagtttagtgactgaggccgaaaattcacagcaccaacagaaggaagagggtgaggaagccataaactcaggccaacaagaacctcagcaggaggaatcttgtcaaacagcagctgaaggagataattggtgtgaacagaagctgaaagcttctaatggagacactcctacacatgaagacttgaccaagaacaaggagcggacatcagaaagcagaggactttcacgactattctcctcgtttctcaaaaggcccaaatctcaggtgtccgaggaagaaggcaaagaagtagagtcagataaagaaaaaggtgaaggaggtcagaaagagatagaatttggaaccagtcttgatgaagagatcattttaaaggccccaattgca…
2041	EPHA1	EPH|EPHT|EPHT1	HGNC:3385|MIM:179610|Ensembl:ENSG00000146904|HPRD:01554|Vega:OTTHUMG00000155894	7	7q34	EPH receptor A1	protein-coding	eph tyrosine kinase 1|ephrin type-A receptor 1|erythropoietin-producing hepatoma amplified sequence|erythropoietin-producing hepatoma receptor|hEpha1|oncogene EPH|soluble EPHA1 variant 1|soluble EPHA1 variant 2|tyrosine-protein kinase receptor EPH	atggagcggcgctggcccctggggctagggctggtgctgctgctctgcgccccgctgcccccgggggcgcgcgccaaggaagttactctgatggacacaagcaaggcacagggagagctgggctggctgctggatcccccaaaagatgggtggagtgaacagcaacagatactgaatgggacacccctgtacatgtaccaggactgcccaatgcaaggacgcagagacactgaccactggcttcgctccaattggatctaccgcggggaggaggcttcccgcgtccacgtggagctgcagttcaccgtgcgggactgcaagagtttccctgggggagccgggcctctgggctgcaaggagaccttcaaccttctgtacatggagagtgaccaggatgtg…
2048	EPHB2	CAPB|DRT|EK5|EPHT3|ERK|Hek5|PCBC|Tyro5	HGNC:3393|MIM:600997|Ensembl:ENSG00000133216|HPRD:02997|Vega:OTTHUMG00000002881	1	1p36.1-p35	EPH receptor B2	protein-coding	EPH-like kinase 5|developmentally-regulated Eph-related tyrosine kinase|elk-related tyrosine kinase|eph tyrosine kinase 3|ephrin type-B receptor 2|protein-tyrosine kinase HEK5|renal carcinoma antigen NY-REN-47|tyrosine-protein kinase TYRO5|tyrosine-protein kinase receptor EPH-3	atggctctgcggaggctgggggccgcgctgctgctgctgccgctgctcgccgccgtggaagaaacgctaatggactccactacagcgactgctgagctgggctggatggtgcatcctccatcagggtgggaagaggtgagtggctacgatgagaacatgaacacgatccgcacgtaccaggtgtgcaacgtgtttgagtcaagccagaacaactggctacggaccaagtttatccggcgccgtggcgcccaccgcatccacgtggagatgaagttttcggtgcgtgactgcagcagcatccccagcgtgcctggctcctgcaaggagaccttcaacctctattactatgaggctgactttgactcggccaccaagaccttccccaactggatggagaat…
2050	EPHB4	HTK|MYK1|TYRO11	HGNC:3395|MIM:600011|Ensembl:ENSG00000196411|HPRD:02481|Vega:OTTHUMG00000157040	7	7q22	EPH receptor B4	protein-coding	ephrin receptor EphB4|ephrin type-B receptor 4|hepatoma transmembrane kinase|soluble EPHB4 variant 1|soluble EPHB4 variant 2|soluble EPHB4 variant 3|tyrosine-protein kinase TYRO11|tyrosine-protein kinase receptor HTK	atggagctccgggtgctgctctgctgggcttcgttggccgcagctttggaagagaccctgctgaacacaaaattggaaactgctgatctgaagtgggtgacattccctcaggtggacgggcagtgggaggaactgagcggcctggatgaggaacagcacagcgtgcgcacctacgaagtgtgtgacgtgcagcgtgccccgggccaggcccactggcttcgcacaggttgggtcccacggcggggcgccgtccacgtgtacgccacgctgcgcttcaccatgctcgagtgcctgtccctgcctcgggctgggcgctcctgcaaggagaccttcaccgtcttctactatgagagcgatgcggacacggccacggccctcacgccagcctggatggagaac…
2066	ERBB4	HER4|p180erbB4	HGNC:3432|MIM:600543|Ensembl:ENSG00000178568|HPRD:02767|Vega:OTTHUMG00000133012	2	2q33.3-q34	v-erb-a erythroblastic leukemia viral oncogene homolog 4 (avian)	protein-coding	avian erythroblastic leukemia viral (v-erb-b2) oncogene homolog 4|proto-oncogene-like protein c-ErbB-4|receptor tyrosine-protein kinase erbB-4|tyrosine kinase-type cell surface receptor HER4	atgaagccggcgacaggactttgggtctgggtgagccttctcgtggcggcggggaccgtccagcccagcgattctcagtcagtgtgtgcaggaacggagaataaactgagctctctctctgacctggaacagcagtaccgagccttgcgcaagtactatgaaaactgtgaggttgtcatgggcaacctggagataaccagcattgagcacaaccgggacctctccttcctgcggtctgttcgagaagtcacaggctacgtgttagtggctcttaatcagtttcgttacctgcctctggagaatttacgcattattcgtgggacaaaactttatgaggatcgatatgccttggcaatatttttaaactacagaaaagatggaaactttggacttcaagaa…
2077	ERF	PE-2|PE2	HGNC:3444|MIM:611888|Ensembl:ENSG00000105722|HPRD:09942	19	19q13	Ets2 repressor factor	protein-coding	ETS domain-containing transcription factor ERF	atgaagaccccggcggacacagggtttgccttcccggattgggcctacaagccagagtcgtcccctggctcaaggcagatccagctgtggcactttatcctggagctgctgcggaaggaggagtaccagggcgtcattgcctggcagggggactacggggaattcgtcatcaaagaccctgatgaggtggcccggctgtggggcgttcgcaagtgcaagccccagatgaattacgacaagctgagccgggccctgcgctattactataacaagcgcattctgcacaagaccaaggggaaacggttcacctacaagttcaatttcaacaaactggtgctggtcaattacccattcattgatgtggggttggctgggggtgcagtgccccagagtgccccg…
2100	ESR2	ER-BETA|ESR-BETA|ESRB|ESTRB|Erb|NR3A2	HGNC:3468|MIM:601663|Ensembl:ENSG00000140009|HPRD:03390|Vega:OTTHUMG00000141306	14	14q23.2	estrogen receptor 2 (ER beta)	protein-coding	estrogen nuclear receptor beta variant a|estrogen nuclear receptor beta variant b|estrogen receptor beta|estrogen receptor beta 4|nuclear receptor subfamily 3 group A member 2	atggatataaaaaactcaccatctagccttaattctccttcctcctacaactgcagtcaatccatcttacccctggagcacggctccatatacataccttcctcctatgtagacagccaccatgaatatccagccatgacattctatagccctgctgtgatgaattacagcattcccagcaatgtcactaacttggaaggtgggcctggtcggcagaccacaagcccaaatgtgttgtggccaacacctgggcacctttctcctttagtggtccatcgccagttatcacatctgtatgcggaacctcaaaagagtccctggtgtgaagcaagatcgctagaacacaccttacctgtaaacagagagacactgaaaaggaaggttagtgggaaccgttgc…
2113	ETS1	ETS-1|EWSR2	HGNC:3488|MIM:164720|Ensembl:ENSG00000134954|HPRD:01260|Vega:OTTHUMG00000165799	11	11q23.3	v-ets erythroblastosis virus E26 oncogene homolog 1 (avian)	protein-coding	Avian erythroblastosis virus E26 (v-ets) oncogene homolog-1|ets protein|p54|protein C-ets-1|v-ets avian erythroblastosis virus E2 oncogene homolog 1	atgagctactttgtggattctgctgggagcagccccgtcccttactcagcgcctcgtcctgcagtggtgaggcaaggacctagcaacacttatgaagatcctcgaatgaactgtggtttccagtccaattatcaccagcaaagaccttgctaccccttttgggatgagatggcaactcaggaagttcctactggtcttgaacactgtgtctcagatatggaatgtgcagatgtcccactattaactccaagcagcaaagaaatgatgtctcaagcattaaaagctactttcagtggtttcactaaagaacagcaacgactggggatcccaaaagacccccggcagtggacagaaacccatgttcgggactgggtgatgtgggctgtgaatgaattcagc…
2120	ETV6	TEL|TEL/ABL	HGNC:3495|MIM:600618|Ensembl:ENSG00000139083|HPRD:15976|Vega:OTTHUMG00000168538	12	12p13	ets variant 6	protein-coding	ETS translocation variant 6|ETS-related protein Tel1|TEL1 oncogene|ets variant gene 6 (TEL oncogene)|transcription factor ETV6	atgtctgagactcctgctcagtgtagcattaagcaggaacgaatttcatatacacctccagagagcccagtgccgagttacgcttcctcgacgccacttcatgttccagtgcctcgagcgctcaggatggaggaagactcgatccgcctgcctgcgcacctgcgcttgcagccaatttactggagcagggatgacgtagcccagtggctcaagtgggctgaaaatgagttttctttaaggccaattgacagcaacacgtttgaaatgaatggcaaagctctcctgctgctgaccaaagaggactttcgctatcgatctcctcattcaggtgatgtgctctatgaactccttcagcatattctgaagcagaggaaacctcggattcttttttcaccattc…
2131	EXT1	EXT|LGCR|LGS|TRPS2|TTV	HGNC:3512|MIM:608177|Ensembl:ENSG00000182197|HPRD:00598|Vega:OTTHUMG00000059718	8	8q24.11	exostosin 1	protein-coding	Glucuronosyl-N-acetylglucosaminyl-proteoglycan 4-alpha-N- acetylglucosaminyltransferase|Langer-Giedion syndrome chromosome region|N-acetylglucosaminyl-proteoglycan 4-beta-glucuronosyltransferase|exostoses (multiple) 1|exostosin-1|glucuronosyl-N-acetylglucosaminyl-proteoglycan/N-acetylglucosaminyl-proteoglycan 4-alpha-N-acetylglucosaminyltransferase|multiple exostoses protein 1|putative tumor supp…	atgcaggccaaaaaacgctatttcatcctgctctcagctggctcttgtctcgcccttttgttttatttcggaggcttgcagtttagggcatcgaggagccacagccggagagaagaacacagcggtaggaatggcttgcaccaccccagtccggatcatttctggccccgcttcccggacgctctgcgccccttcgttccttgggatcaattggaaaacgaggattccagcgtgcacatttccccccggcagaagcgagatgccaactccagcatctacaaaggcaagaagtgccgcatggagtcctgcttcgatttcaccctttgcaagaaaaacggcttcaaagtctacgtatacccacagcaaaaaggggagaaaatcgccgaaagttaccaaaac…
2132	EXT2	SOTV	HGNC:3513|MIM:608210|Ensembl:ENSG00000151348|HPRD:00599|Vega:OTTHUMG00000166498	11	11p12-p11	exostosin 2	protein-coding	N-acetylglucosaminyl-proteoglycan 4-beta-glucuronosyltransferase|exostosin-2|glucuronosyl-N-acetylglucosaminyl-proteoglycan/N-acetylglucosaminyl-proteoglycan 4-alpha-N-acetylglucosaminyltransferase|multiple exostoses protein 2|putative tumor suppressor protein EXT2	atgtcctgcgcctcagggtccggtggtggcctgcggcatcccttgcggtgccagaagccgtgggacgaggagtgtgaggaagaggctgtctgtgtcattatgtgtgcgtcggtcaagtataatatccggggtcctgccctcatcccaagaatgaagaccaagcaccgaatctactatatcaccctcttctccattgtcctcctgggcctcattgccactggcatgtttcagttttggccccattctatcgagtcctcaaatgactggaatgtagagaagcgcagcatccgtgatgtgccggttgttaggctgccagccgacagtcccatcccagagcggggggatctcagttgcagaatgcacacgtgttttgatgtctatcgctgtggcttcaaccca…
2134	EXTL1	EXTL	HGNC:3515|MIM:601738|Ensembl:ENSG00000158008|HPRD:03441|Vega:OTTHUMG00000007509	1	1p36.1	exostoses (multiple)-like 1	protein-coding	alpha-N-acetylglucosaminyltransferase II|exostosin-L|exostosin-like 1|glucuronosyl-N-acetylglucosaminyl-proteoglycan 4-alpha-N- acetylglucosaminyltransferase|glucuronosyl-N-acetylglucosaminyl-proteoglycan 4-alpha-N-acetylglucosaminyltransferase|glucuronyl-N-acetylglucosaminylproteoglycan alpha-1,4-N- acetylglucosaminyltransferase|multiple exostosis-like protein	atgcagtcgtggaggagaagaaagtccctgtggctggcactgtcagcctcctggctcctgcttgtcctgctgggaggcttctcccttctccgcctggcattgcctcccagacctcggcccggggcttcccaaggctggccccgctggctggatgcagagctcctgcagagcttctcccagcctggagagctcccagaagatgccgtttcacctcctcaagcccctcatggtggcagctgcaactgggaatcttgctttgatacctcaaagtgcaggggcgatggccttaaggtattcgtgtacccagcggttggaaccatctctgagactcatcgcaggatcctggcttccattgagggctctcgcttctacacattcagccctgctggggcctgcctc…
2135	EXTL2	EXTR2	HGNC:3516|MIM:602411|Ensembl:ENSG00000162694|HPRD:03876|Vega:OTTHUMG00000011814	1	1p21	exostoses (multiple)-like 2	protein-coding	EXT-related protein 2|alpha-1,4-N-acetylhexosaminyltransferase EXTL2|alpha-1,4-N-acteylhexosaminyltransferase|alpha-GalNAcT EXTL2|exostosin-like 2|glucuronyl-galactosyl-proteoglycan 4-alpha-N-acetylglucosaminyltransferase|processed exostosin-like 2	atgaggtgttgccacatctgcaaacttcctgggagagtaatggggattcgagtgcttcgattatctttggtggtcatcctcgtattattactggtagctggtgctttgactgccttacttcccagtgttaaagaagacaagatgctcatgttgcgtagggaaataaaatcccagggcaagtccaccatggactcctttactctcataatgcagacgtacaacagaacagatctcttattgaaacttttaaatcattatcaggctgtaccaaatctgcacaaagtgattgtggtatggaacaatattggagagaaggcaccagatgaattatggaattctctagggccccaccctatccctgtgatcttcaaacaacagacagcaaacaggatgagaaat…
2137	EXTL3	BOTV|EXTR1|REG|REGR|RPR	HGNC:3518|MIM:605744|Ensembl:ENSG00000012232|HPRD:09306|Vega:OTTHUMG00000102146	8	8p21	exostoses (multiple)-like 3	protein-coding	EXT-related protein 1|exostosin-like 3|glucuronyl-galactosyl-proteoglycan 4-alpha-N-acetylglucosaminyltransferase|hereditary multiple exostoses gene isolog|multiple exostosis-like protein 3|putative tumor suppressor protein EXTL3|reg receptor	atgacaggctataccatgctgcggaatgggggcgcggggaacggaggtcagacctgcatgctgcgctggtccaaccgcatccgcctcacgtggctcagcttcacgctctttgtcatcctggtcttcttcccgctcatcgcccactattacctcaccactctggatgaggctgatgaggcaggcaagcggatttttggtccccgggtggggaacgagctgtgcgaggtgaagcacgtgctggatctgtgccgcatccgggagtcggtgagtgaagagctcctgcagctggaggccaagcgccaagagctgaacagcgagatcgccaagctgaatctgaagatcgaagcctgtaagaagagcattgagaacgccaagcaggacctgctccagctcaagaat…
2170	FABP3	FABP11|H-FABP|M-FABP|MDGI|O-FABP	HGNC:3557|MIM:134651|Ensembl:ENSG00000121769|HPRD:00613|Vega:OTTHUMG00000003797	1	1p33-p32	fatty acid binding protein 3, muscle and heart (mammary-derived growth inhibitor)	protein-coding	Fatty acid-binding protein 3, muscle|fatty acid binding protein 11|fatty acid-binding protein, heart|heart-type fatty acid-binding protein|mammary-derived growth inhibitor|muscle fatty acid-binding protein	atggtggacgctttcctgggcacctggaagctagtggacagcaagaatttcgatgactacatgaagtcactcggtgtgggttttgctaccaggcaggtggccagcatgaccaagcctaccacaatcatcgaaaagaatggggacattctcaccctaaaaacacacagcaccttcaagaacacagagatcagctttaagttgggggtggagttcgatgagacaacagcagatgacaggaaggtcaagtccattgtgacactggatggagggaaacttgttcacctgcagaaatgggacgggcaagagaccacacttgtgcgggagctaattgatggaaaactcatcctgacactcacccacggcactgcagtttgcactcgcacttatgagaaagaggca…
2189	FANCG	FAG|XRCC9	HGNC:3588|MIM:602956|Ensembl:ENSG00000221829|HPRD:04262|Vega:OTTHUMG00000019850	9	9p13	Fanconi anemia, complementation group G	protein-coding	DNA repair protein XRCC9|Fanconi anemia group G protein|X-ray repair complementing defective repair in Chinese hamster cells 9|X-ray repair, complementing defective, in Chinese hamster, 9	atgtcccgccagaccacctctgtgggctccagctgcctggacctgtggagggaaaagaatgaccggctcgttcgacaggccaaggtggctcagaactccggtctgactctgaggcgacagcagttggctcaggatgcactggaagggctcagagggctcctccatagtctgcaagggctccctgcagctgttcctgttcttcccttggagctgactgtcacctgcaacttcattatcctgagggcaagcttggcccagggtttcacagaggatcaggcccaggatatccagcggagcctagagagagtgctggagacacaggagcagcaggggcccaggttggaacaggggctcagggagctgtgggactctgtccttcgtgcttcctgccttctgccg…
2195	FAT1	CDHF7|CDHR8|FAT|ME5|hFat1	HGNC:3595|MIM:600976|Ensembl:ENSG00000083857|HPRD:02986|Vega:OTTHUMG00000160320	4	4q35	FAT tumor suppressor homolog 1 (Drosophila)	protein-coding	FAT tumor suppressor 1|cadherin ME5|cadherin family member 7|cadherin-related family member 8|cadherin-related tumor suppressor homolog|protein fat homolog|protocadherin Fat 1	atggggagacatttggctttgctcctgcttctgctccttctcttccaacattttggagacagtgatggcagccaacgacttgaacagactcctctgcagtttacacacctcgagtacaacgtcaccgtgcaggagaactctgcagctaagacttatgtggggcatcctgtcaagatgggtgtttacattacacatccagcgtgggaagtaaggtacaaaattgtttccggagacagtgaaaacctgttcaaagctgaagagtacattctcggagacttttgctttctaagaataaggaccaaaggaggaaatacagctattcttaatagagaagtgaaggatcactacacattgatagtgaaagcacttgaaaaaaatactaatgtggaggcgcgaaca…
219699	UNC5B	UNC5H2|p53RDL1	HGNC:12568|MIM:607870|Ensembl:ENSG00000107731|HPRD:08487|Vega:OTTHUMG00000018422	10	10q22.1	unc-5 homolog B (C. elegans)	protein-coding	netrin receptor UNC5B|p53-regulated receptor for death and life protein 1|protein unc-5 homolog 2|protein unc-5 homolog B|transmembrane receptor Unc5H2|unc-5 homolog 2	atgggggcccggagcggagctcggggcgcgctgctgctggcactgctgctctgctgggacccgaggctgagccaagcaggcactgattctggcagcgaggtgctccctgactccttcccgtcagcgccagcagagccgctgccctacttcctgcaggagccacaggacgcctacattgtgaagaacaagcctgtggagctccgctgccgcgccttccccgccacacagatctacttcaagtgcaacggcgagtgggtcagccagaacgaccacgtcacacaggaaggcctggatgaggccaccggcctgcgggtgcgcgaggtgcagatcgaggtgtcgcggcagcaggtggaggagctctttgggctggaggattactggtgccagtgcgtggcctgg…
222235	FBXL13	Fbl13	HGNC:21658|MIM:609080|Ensembl:ENSG00000161040|HPRD:12364|Vega:OTTHUMG00000157224	7	7q22.1	F-box and leucine-rich repeat protein 13	protein-coding	F-box/LRR-repeat protein 13	atgactccggaattgatgataaaagcctgtagcttttatactggacatttagtaaagactcatttttgcacttggagagacatagctcgtacaaatgaaaatgtcgtcctggctgaaaaaatgaacagagcagtgacatgctacaatttcagacttcaaaaatctgtatttcatcactggcactcttatatggaagaccagaaagaaaaacttaaaaatattctattgcggatacaacagatcatctattgtcacaagctaaccattatcctaacaaaatggcggaatacagcaagacataagagtaaaaagaaagaagatgagctgatattaaaacatgaacttcaattgaaaaaatggaaaaataggttaatactcaaaagagctgctgcagaagaa…
222236	NAPEPLD	FMP30|NAPE-PLD	HGNC:21683|MIM:612334|Ensembl:ENSG00000161048|HPRD:14809|Vega:OTTHUMG00000157204	7	7q22.1	N-acyl phosphatidylethanolamine phospholipase D	protein-coding	N-acyl-phosphatidylethanolamine-hydrolyzing phospholipase D|NAPE-hydrolyzing phospholipase D	atggatgaaaatgaaagcaaccagtctctgatgacaagcagccaatatcctaaagaagcagtaagaaaacgtcaaaattcagcacggaattccggagcaagtgattcttctaggttttctaggaaaagcttcaaactggattatagactagaagaagatgtaactaaatccaagaaaggaaaagatgggagatttgtgaatccgtggccaacatggaaaaacccctctattccaaatgttctcagatggctgataatggagaaagatcacagcagtgttccaagttctaaagaggaactagacaaagaactcccagtgcttaagccatattttatcactaaccctgaagaagctggagtgagggaagctggcttaagagtcacatggctgggacatgcc…
2242	FES	FPS	HGNC:3657|MIM:190030|Ensembl:ENSG00000182511|HPRD:01814|Vega:OTTHUMG00000044456	15	15q26.1	feline sarcoma oncogene	protein-coding	Oncogene FES, feline sarcoma virus|feline sarcoma (Snyder-Theilen) viral (v-fes)/Fujinami avian sarcoma (PRCII) viral (v-fps) oncogene homolog|feline sarcoma/Fujinami avian sarcoma oncogene homolog|p93c-fes|proto-oncogene c-Fes|proto-oncogene c-Fps|proto-oncogene tyrosine-protein kinase Fes/Fps|tyrosine-protein kinase Fes/Fps	atgggcttctcttccgagctgtgcagcccccagggccacggggtcctgcagcaaatgcaggaggccgagcttcgtctactggagggcatgagaaagtggatggcccagcgggtcaagagtgacagggagtatgcaggactgcttcaccacatgtccctgcaggacagtgggggccagagccgggccatcagccctgacagccccatcagtcagacccacagccaggacattgagaagctgaagagccagtaccgagctctggcacgggacagtgcccaagccaagcgcaagtaccaggaggccagcaaagacaaggaccgtgacaaggctaaggacaagtatgtgcgcagcctgtggaagctctttgctcaccacaaccgctatgtgctgggcgtgcgg…
2271	FH	HLRCC|LRCC|MCL|MCUL1	HGNC:3700|MIM:136850|Ensembl:ENSG00000091483|HPRD:00652|Vega:OTTHUMG00000039597	1	1q42.1	fumarate hydratase	protein-coding	fumarase|fumarate hydratase, mitochondrial	atgtaccgagcacttcggctcctcgcgcgctcgcgtcccctcgtgcgggctccagccgcagccttagcttcggctcccggcttgggtggcgcggccgtgccctcgttttggcctccgaacgcggctcgaatggcaagccaaaattccttccggatagaatatgatacctttggtgaactaaaggtgccaaatgataagtattatggcgcccagaccgtgagatctacgatgaactttaagattggaggtgtgacagaacgcatgccaaccccagttattaaagcttttggcatcttgaagcgagcggccgctgaagtaaaccaggattatggtcttgatccaaagattgctaatgcaataatgaaggcagcagatgaggtagctgaaggtaaattaaat…
2272	FHIT	AP3Aase|FRA3B	HGNC:3701|MIM:601153|Ensembl:ENSG00000189283|HPRD:03096|Vega:OTTHUMG00000158591	3	3p14.2	fragile histidine triad gene	protein-coding	AP3A hydrolase|bis(5'-adenosyl)-triphosphatase|diadenosine 5',5'''-P1,P3-triphosphate hydrolase|dinucleosidetriphosphatase|fragile histidine triad protein|tumor suppressor protein	atgtcgttcagatttggccaacatctcatcaagccctctgtagtgtttctcaaaacagaactgtccttcgctcttgtgaataggaaacctgtggtaccaggacatgtccttgtgtgcccgctgcggccagtggagcgcttccatgacctgcgtcctgatgaagtggccgatttgtttcagacgacccagagagtcgggacagtggtggaaaaacatttccatgggacctctctcaccttttccatgcaggatggccccgaagccggacagactgtgaagcacgttcacgtccatgttcttcccaggaaggctggagactttcacaggaatgacagcatctatgaggagctccagaaacatgacaaggaggactttcctgcctcttggagatcagaggag…
22933	SIRT2	SIR2|SIR2L|SIR2L2	HGNC:10886|MIM:604480|Ensembl:ENSG00000068903|HPRD:10377|Vega:OTTHUMG00000150480	19	19q13	sirtuin 2	protein-coding	NAD-dependent deacetylase sirtuin-2|SIR2-like protein 2|silent information regulator 2|sir2-related protein type 2|sirtuin type 2	atggacttcctgcggaacttattctcccagacgctcagcctgggcagccagaaggagcgtctgctggacgagctgaccttggaaggggtggcccggtacatgcagagcgaacgctgtcgcagagtcatctgtttggtgggagctggaatctccacatccgcaggcatccccgactttcgctctccatccaccggcctctatgacaacctagagaagtaccatcttccctacccagaggccatctttgagatcagctatttcaagaaacatccggaacccttcttcgccctcgccaaggaactctatcctgggcagttcaagccaaccatctgtcactacttcatgcgcctgctgaaggacaaggggctactcctgcgctgctacacgcagaacatagat…
22943	DKK1	DKK-1|SK	HGNC:2891|MIM:605189|Ensembl:ENSG00000107984|HPRD:05544|Vega:OTTHUMG00000018247	10	10q11.2	dickkopf 1 homolog (Xenopus laevis)	protein-coding	dickkopf related protein-1|dickkopf-1 like|dickkopf-related protein 1|hDkk-1	atgatggctctgggcgcagcgggagctacccgggtctttgtcgcgatggtagcggcggctctcggcggccaccctctgctgggagtgagcgccaccttgaactcggttctcaattccaacgctatcaagaacctgcccccaccgctgggcggcgctgcggggcacccaggctctgcagtcagcgccgcgccgggaatcctgtacccgggcgggaataagtaccagaccattgacaactaccagccgtacccgtgcgcagaggacgaggagtgcggcactgatgagtactgcgctagtcccacccgcggaggggacgcaggcgtgcaaatctgtctcgcctgcaggaagcgccgaaaacgctgcatgcgtcacgctatgtgctgccccgggaattactgc…
2296	FOXC1	ARA|FKHL7|FREAC-3|FREAC3|IGDA|IHG1|IRID1|RIEG3	HGNC:3800|MIM:601090|Ensembl:ENSG00000054598|HPRD:03054|Vega:OTTHUMG00000016182	6	6p25	forkhead box C1	protein-coding	forkhead box protein C1|forkhead, drosophila, homolog-like 7|forkhead-related activator 3|forkhead-related protein FKHL7|forkhead-related transcription factor 3|forkhead/winged helix-like transcription factor 7|myeloid factor-delta	atgcaggcgcgctactccgtgtccagccccaactccctgggagtggtgccctacctcggcggcgagcagagctactaccgcgcggcggccgcggcggccgggggcggctacaccgccatgccggcccccatgagcgtgtactcgcaccctgcgcacgccgagcagtacccgggcggcatggcccgcgcctacgggccctacacgccgcagccgcagcccaaggacatggtgaagccgccctatagctacatcgcgctcatcaccatggccatccagaacgccccggacaagaagatcaccctgaacggcatctaccagttcatcatggaccgcttccccttctaccgggacaacaagcagggctggcagaacagcatccgccacaacctctcgctcaac…
23035	PHLPP2	PHLPPL	HGNC:29149|MIM:611066|Ensembl:ENSG00000040199|HPRD:11118	16	16q22.2	PH domain and leucine rich repeat protein phosphatase 2	protein-coding	PH domain leucine-rich repeat-containing protein phosphatase 2	atgaaacgcaatgggagcagaaattgtttgaataggagaagtaggtttggttctcgagaaagagactggctaagagaagatgtaaagagaggctgtgtttacctttatggagcagacactaccactgccactacaaccaccaccacctcctcttcctcttcctcctcctcctcttcctctgacttacatctcgtcctttgcactgtagagacaccagcatcagaaatatgtgctggagagggaagagaaagtctttatttacagcttcatggagacctggtcaggagactggaacctactgaacgacctcttcagatcgtttatgattacttatccaggctgggatttgatgatcctgtgcgcatacaggaggaggctacaaatcctgacctcggctgt…
23047	PDS5B	APRIN|AS3|CG008	HGNC:20418|MIM:605333|Ensembl:ENSG00000083642|HPRD:05624|Vega:OTTHUMG00000016704	13	13q12.3	PDS5, regulator of cohesion maintenance, homolog B (S. cerevisiae)	protein-coding	androgen induced inhibitor of proliferation|androgen-induced proliferation inhibitor|androgen-induced prostate proliferative shutoff-associated protein AS3|androgen-induced shutoff 3|sister chromatid cohesion protein PDS5 homolog B	atggctcattcaaagactaggaccaatgatggaaaaattacatatccgcctggggtcaaggaaatatcagataaaatatctaaagaggagatggtgagacgattaaagatggttgtgaaaacttttatggatatggaccaggactctgaagaagaaaaggagctttatttaaacctagctttacatcttgcttcagatttttttctcaagcatcctgataaagatgttcgcttactggtagcctgctgccttgctgatattttcaggatttatgctcctgaagctccttacacatcccctgataaactaaaggatatatttatgtttataacaagacagttgaaggggctagaggatacaaagagcccacaattcaataggtatttttatttacttgag…
2308	FOXO1	FKH1|FKHR|FOXO1A	HGNC:3819|MIM:136533|Ensembl:ENSG00000150907|HPRD:00645|Vega:OTTHUMG00000016775	13	13q14.1	forkhead box O1	protein-coding	forkhead box protein O1|forkhead box protein O1A|forkhead, Drosophila, homolog of, in rhabdomyosarcoma	atggccgaggcgcctcaggtggtggagatcgacccggacttcgagccgctgccccggccgcgctcgtgcacctggccgctgcccaggccggagtttagccagtccaactcggccacctccagcccggcgccgtcgggcagcgcggctgccaaccccgacgccgcggcgggcctgccctcggcctcggctgccgctgtcagcgccgacttcatgagcaacctgagcttgctggaggagagcgaggacttcccgcaggcgcccggctccgtggcggcggcggtggcggcggcggccgccgcggccgccaccggggggctgtgcggggacttccagggcccggaggcgggctgcctgcacccagcgccaccgcagcccccgccgcccgggccgctgtcgcag…
23087	TRIM35	HLS5|MAIR	HGNC:16285|Ensembl:ENSG00000104228|HPRD:15553|Vega:OTTHUMG00000102047	8	8p21.2	tripartite motif containing 35	protein-coding	hemopoietic lineage switch protein 5|tripartite motif-containing 35|tripartite motif-containing protein 35	atggagcggagtcccgacgtgtcccccgggccttcccgctccttcaaggaggagttgctctgcgccgtctgctacgaccccttccgcgacgcagtcactctgcgctgcggccacaacttctgccgcgggtgcgtgagccgctgctgggaggtgcaggtgtcgcccacctgcccagtgtgcaaagaccgcgcgtcacccgccgacctgcgcaccaaccacaccctcaacaacctggtggagaagctgctgcgcgaggaggccgagggcgcgcgctggaccagctaccgcttctcgcgtgtctgccgcctgcaccgcggacagctcagcctcttctgcctcgaggacaaggagctgctgtgctgctcctgccaggccgacccccgacaccaggggcaccgc…
2309	FOXO3	AF6q21|FKHRL1|FKHRL1P2|FOXO2|FOXO3A	HGNC:3821|MIM:602681|Ensembl:ENSG00000118689|HPRD:04061|Vega:OTTHUMG00000015327	6	6q21	forkhead box O3	protein-coding	forkhead box O3A|forkhead box protein O3|forkhead homolog (rhabdomyosarcoma) like 1|forkhead in rhabdomyosarcoma-like 1|forkhead, Drosophila, homolog of, in rhabdomyosarcoma-like 1	atggcagaggcaccggcttccccggccccgctctctccgctcgaagtggagctggacccggagttcgagccccagagccgtccgcgatcctgtacgtggcccctgcaaaggccggagctccaagcgagccctgccaagccctcgggggagacggccgccgactccatgatccccgaggaggaggacgatgaagacgacgaggacggcgggggacgggccggctcggccatggcgatcggcggcggcggcgggagcggcacgctgggctccgggctgctccttgaggactcggcccgggtgctggcacccggagggcaagaccccgggtctgggccagccaccgcggcgggcgggctgagcgggggtacacaggcgctgctgcagcctcagcaaccgctg…
23095	KIF1B	CMT2|CMT2A|CMT2A1|HMSNII|KLP|NBLST1	HGNC:16636|MIM:605995|Ensembl:ENSG00000054523|HPRD:05818|Vega:OTTHUMG00000001817	1	1p36.2	kinesin family member 1B	protein-coding	kinesin superfamily protein KIF1B|kinesin-like protein KIF1B	atgtcgggagcctcagtgaaggtggctgtccgggtaaggcccttcaattctcgagagaccagcaaggaatccaaatgcatcattcagatgcaaggcaactcgaccagtattattaacccaaagaatccaaaggaagctccaaagtccttcagcttcgactattcctactggtctcatacctcacccgaagatccctgttttgcatctcaaaaccgtgtgtacaatgacattggcaaggaaatgctcttacacgcctttgagggatataatgtctgtatttttgcctatgggcagactggtgctggaaaatcttatacaatgatgggtaaacaagaagaaagccaggctggcatcattccacagttatgtgaagaactttttgagaaaatcaatgacaac…
231	AKR1B1	ADR|ALDR1|ALR2|AR	HGNC:381|MIM:103880|Ensembl:ENSG00000085662|HPRD:00071|Vega:OTTHUMG00000155322	7	7q35	aldo-keto reductase family 1, member B1 (aldose reductase)	protein-coding	Lii5-2 CTCL tumor antigen|aldehyde reductase 1|aldo-keto reductase family 1 member B1|aldose reductase|low Km aldose reductase	atggcaagccgtctcctgctcaacaacggcgccaagatgcccatcctggggttgggtacctggaagtcccctccagggcaggtgactgaggccgtgaaggtggccattgacgtcgggtaccgccacatcgactgtgcccatgtgtaccagaatgagaatgaggtgggggtggccattcaggagaagctcagggagcaggtggtgaagcgtgaggagctcttcatcgtcagcaagctgtggtgcacgtaccatgagaagggcctggtgaaaggagcctgccagaagacactcagcgacctgaagctggactacctggacctctaccttattcactggccgactggctttaagcctgggaaggaatttttcccattggatgagtcgggcaatgtggttccc…
23136	EPB41L3	4.1B|DAL-1|DAL1	HGNC:3380|MIM:605331|Ensembl:ENSG00000082397|HPRD:05622|Vega:OTTHUMG00000131562	18	18p11.32	erythrocyte membrane protein band 4.1-like 3	protein-coding	band 4.1-like protein 3|differentially expressed in adenocarcinoma of the lung protein 1	atgacgaccgaatctggatcagactcggaatccaagccggaccaggaggccgagccccaggaggcggcgggggcgcaggggcgcgcgggggcgcccgtgccggagccgcccaaggaggagcagcagcaggccctggagcagttcgccgccgctgcagcgcacagcaccccggtgcggagggaggtcactgacaaggaacaggagtttgctgccagggctgcaaaacagctcgaatatcagcaattagaagacgataaactttctcagaaatcatctagcagtaaactctctcggtctccattaaagattgtcaaaaagcctaaaagcatgcagtgcaaagtgatacttctcgatggatcagaatatacctgtgatgtagagaaacgctccagaggacaa…
23189	KANK1	ANKRD15|CPSQ2|KANK	HGNC:19309|MIM:607704|Ensembl:ENSG00000107104|HPRD:09651|Vega:OTTHUMG00000019434	9	9p24.3	KN motif and ankyrin repeat domains 1	protein-coding	KN motif and ankyrin repeat domain-containing protein 1|ankyrin repeat domain 15|ankyrin repeat domain-containing protein 15|kidney ankyrin repeat-containing protein	atggctcacaccacaaaggttaacggcagtgcctcaggaaaagcaggtgatattctcagtggagaccaggacaaggaacagaaagacccttactttgtggagaccccctatggttatcaactagacttagatttcctcaaatatgtggatgacatacagaagggaaataccatcaaaagactgaacatccagaagaggcggaagccgtccgtgccatgcccagaacccaggaccacatctggtcagcaaggtatatggacttccactgaatccctctcatcctccaacagtgatgacaacaagcagtgccccaacttcctcatagccagaagtcaagttacatcaactccaatctcaaagccacctccccctctggagacctcactcccttttcttacc…
23196	FAM120A	C9orf10|DNAPTP1|DNAPTP5|OSSA	HGNC:13247|MIM:612265|Ensembl:ENSG00000048828|HPRD:12928|Vega:OTTHUMG00000020252	9	9q22.31	family with sequence similarity 120A	protein-coding	DNA polymerase-transactivated protein 1|DNA polymerase-transactivated protein 5|constitutive coactivator of PPAR-gamma-like protein 1|oxidative stress-associated Src activator	atgggcgtgcagggcttccaggactacatcgagaagcactgcccgagcgccgtggtgccggtggagctgcagaagctggcccggggcagcctggtgggcggcgggcggcagcggcccccgcagaccccgctgcgcctgctggtggacgccgacaactgcctgcaccgcctctacggcggcttctacaccgactgggtcagcggcggccagtggaaccacatgcttggctacctggcggcgctggccaaggcctgcttcggcggcaacatcgagctcttcgtcttcttcaacggcgcgctcgagaaggcccggctgcacgagtgggtcaagcggcagggcaacgagcgccagacggcacagcagatcgtcagccatgtccagaacaagggcaccccgccg…
23221	RHOBTB2	DBC2	HGNC:18756|MIM:607352|Ensembl:ENSG00000008853|HPRD:06300|Vega:OTTHUMG00000097827	8	8p21.3	Rho-related BTB domain containing 2	protein-coding	deleted in breast cancer 2 gene protein|p83|rho-related BTB domain-containing protein 2	atgcaagcctggagaaaaggccccgatggcccccagaagacctcttcagacagcatgtcccgtttaatggattctgacatggattatgaaaggccaaacgtagagaccatcaagtgcgttgtggtgggggacaacgccgtgggtaagaccaggctcatctgtgcccgcgcttgcaatgccaccctcacccagtaccagctgctggccacgcatgtgcccacagtatgggccatcgaccaatatcgtgtgtgccaggaggtgctggaacgctcccgagacgtggtagatgatgtcagcgtctctctgcgcctctgggacacctttggagaccaccacaaagaccgtcgctttgcttatgggagatctgatgtggtggttctgtgcttctccattgccaac…
23239	PHLPP1	PHLPP|PLEKHE1|SCOP	HGNC:20610|MIM:609396|Ensembl:ENSG00000081913|HPRD:15145|Vega:OTTHUMG00000150629	18	18q21.33	PH domain and leucine rich repeat protein phosphatase 1	protein-coding	PH domain leucine-rich repeat-containing protein phosphatase 1|PH domain-containing family E member 1|SCN circadian oscillatory protein|pleckstrin homology domain containing, family E (with leucine rich repeats) member 1|suprachiasmatic nucleus circadian oscillatory protein	atggagcccgccgccgcggccacggtacagcgactccccgagctcggcagggaggaccgagcttcggctccggcggccgccgctgcggcagcagcagcagcagcggcggccgcggcggctctggcggcggcggccgggggcggccggagtccggagcccgcgctgaccccggcggccccgagcggcgggaacggcagcggcagcggggcgcgggaagaggccccaggcgaggcgccgccggggccgctgccgggcagagcggggggtgccgggcgcaggaggcggcgcggggcgccccagcccattgccggcggggctgcccccgtacccggggccggcggcggcgccaactccctcctgctgaggagagggcggctgaagaggaatctgtccgcggcc…
23261	CAMTA1	-	HGNC:18806|MIM:611501|Ensembl:ENSG00000171735|HPRD:16681|Vega:OTTHUMG00000001212	1	1p36.31-p36.23	calmodulin binding transcription activator 1	protein-coding	calmodulin-binding transcription activator 1	atgtggcgcgcggaggggaaatggctgccgaaaacaagccggaagagcgtttcccaaagtgtattctgcggaactagcacctactgtgttctcaacaccgtgccacctatagaagatgatcatgggaacagcaatagtagtcatgtaaaaatctttttaccgaaaaagctgcttgaatgtctgccgaaatgttcaagtttaccaaaagagaggcaccgctggaacactaatgagagatcatga
23328	SASH1	RP3-323M4.1|SH3D6A|dJ323M4|dJ323M4.1	HGNC:19182|MIM:607955|Ensembl:ENSG00000111961|HPRD:06408|Vega:OTTHUMG00000015773	6	6q24.3	SAM and SH3 domain containing 1	protein-coding	2500002E12Rik|SAM and SH3 domain-containing protein 1|proline-glutamate repeat-containing protein	atggaggacgcgggagcagctggcccggggccggagcctgagcccgagcccgagccggagcccgagcccgcgccggagccggaaccggagcccaagccgggtgctggcacatccgaggcgttctcccgactctggaccgacgtgatgggtatcctggacggttcactgggaaacatcgatgacctggcgcagcagtatgcagattattacaacacctgtttctccgacgtgtgcgagaggatggaggagctgcggaaacggcgggtttcccaggacctggaagtggagaaacccgatgctagccccacgtcacttcagctgcggtcccagatcgaagagtcgcttggcttctgtagcgccgtgtcaaccccagaagtggaaagaaagaaccctcttcat…
23336	SYNM	DMN|SYN	HGNC:24466|MIM:606087|Ensembl:ENSG00000182253|HPRD:07305|Vega:OTTHUMG00000171887	15	15q26.3	synemin, intermediate filament protein	protein-coding	desmuslin|synemin|synemin alpha|synemin beta	atgctgtcctggcggctgcagacgggccccgagaaggccgagctccaggagctcaacgcccggctctatgactacgtgtgtcgggtgcgggagctggagcgcgaaaacctactcctggaggaggagctgcgcggccggcgcgggcgagagggcctgtgggccgaggggcaggcccgctgcgccgaggaggcgcgcagcttgcggcagcagctggacgagctgagctgggccactgcgctggcggagggcgagcgggacgctctgcggcgcgagctgcgggagctgcagcgcctggatgcggaggagcgcgccgcccgcggccgcctggacgccgagctgggtgcgcagcagcgcgagctgcaggaggcgctgggcgcgcgcgccgccctcgaggcgctg…
23365	ARHGEF12	LARG|PRO2792	HGNC:14193|MIM:604763|Ensembl:ENSG00000196914|HPRD:09207|Vega:OTTHUMG00000166143	11	11q23.3	Rho guanine nucleotide exchange factor (GEF) 12	protein-coding	leukemia-associated RhoGEF|leukemia-associated rho guanine nucleotide exchange factor|rho guanine nucleotide exchange factor 12	atgagtggcacacagtctactatcaccgacaggtttcccctcaaaaaacctataaggcatggaagtattttgaaccgagagtcaccaacagataagaagcagaaagttgagcgcattgcatcacatgattttgaccccacaggtcttgttcagcgttgcgtaatcatccagaaagatgacaatggatttgggctgacggtcagtggagacaatccagtcttcgtacagtctgtcaaagaagatggagcagccatgcgggctggagtacagacaggtgatcgaatcatcaaggtgaatggaactctggtgactcattcaaatcatctggaggtggtgaagctaatcaaatctggttcctatgtagctctcactgttcagggacgcccacctgggtcgccc…
23376	UFL1	KIAA0776|Maxer|NLBP|RCAD|RP3-393D12.1	HGNC:23039|MIM:613372|Ensembl:ENSG00000014123|HPRD:11109|Vega:OTTHUMG00000015238	6	6q16.1	UFM1-specific ligase 1	protein-coding	E3 UFM1-protein ligase 1|LZAP-binding protein|Regulator of CDK5RAP3 and DDRGK1|novel LZAP-binding protein	atggcggacgcctgggaagagattaggcggttggcggccgacttccagcgggcgcagttcgccgaggccacgcagaggttgtccgagcggaactgcattgagattgttaataaattgattgctcagaaacagctagaagtagttcatacactcgatggaaaggaatatattactccagcccaaattagtaaagaaatgagagatgagctacatgtccgaggtggtcgagtaaacattgttgatctacaacaggtaattaatgtggacctgattcatattgaaaatagaattggtgacattattaaatcagaaaagcatgttcagttagtgttgggacaactgatagatgagaattatttggatcggttggcagaagaggtcaatgataaattgcaagaa…
23390	ZDHHC17	HIP14|HIP3|HYPH	HGNC:18412|MIM:607799|Ensembl:ENSG00000186908|HPRD:09697|Vega:OTTHUMG00000169917	12	12q21.2	zinc finger, DHHC-type containing 17	protein-coding	DHHC-17|HIP-14|HIP-3|Huntingtin interacting protein H|huntingtin interacting protein 14|huntingtin interacting protein 3|huntingtin yeast partner H|huntingtin-interacting protein 14|huntingtin-interacting protein 3|huntingtin-interacting protein H|palmitoyltransferase ZDHHC17|putative MAPK-activating protein PM11|putative NF-kappa-B-activating protein 205|zinc finger DHHC domain-containing protei…	atgcagcgggaggagggatttaacaccaagatggcggacggcccggatgagtacgataccgaagcgggctgtgtgccccttctccacccagaggaaatcaaaccccaaagccattataaccatggatatggtgaacctcttggacggaaaactcatattgatgattacagcacatgggacatagtcaaggctacacaatatggaatatatgaacgctgtcgagaattggtggaagcaggttatgatgtacggcaaccggacaaagaaaatgttaccctcctccattgggctgccatcaataacagaatagatttagtcaaatactatatttcgaaaggtgctattgtggatcaacttggaggggacctgaattcaactccattgcactgggccacaaga…
23410	SIRT3	SIR2L3	HGNC:14931|MIM:604481|Ensembl:ENSG00000142082|HPRD:06836|Vega:OTTHUMG00000119074	11	11p15.5	sirtuin 3	protein-coding	NAD-dependent deacetylase sirtuin-3, mitochondrial|SIR2-like protein 3|mitochondrial nicotinamide adenine dinucleotide-dependent deacetylase|silent mating type information regulation 2, S.cerevisiae, homolog 3|sir2-like 3|sirtuin type 3	atggtgggggccggcatcagcacacccagtggcattccagacttcagatcgccggggagtggcctgtacagcaacctccagcagtacgatctcccgtaccccgaggccatttttgaactcccattcttctttcacaaccccaagccctttttcactttggccaaggagctgtaccctggaaactacaagcccaacgtcactcactactttctccggctgcttcatgacaaggggctgcttctgcggctctacacgcagaacatcgatgggcttgagagagtgtcgggcatccctgcctcaaagctggttgaagctcatggaacctttgcctctgccacctgcacagtctgccaaagacccttcccaggggaggacattcgggctgacgtgatggcagac…
23513	SCRIB	CRIB1|SCRB1|SCRIB1|Vartul	HGNC:30377|MIM:607733|Ensembl:ENSG00000180900|HPRD:06984|Vega:OTTHUMG00000165154	8	8q24.3	scribbled homolog (Drosophila)	protein-coding	protein scribble homolog	atgctcaagtgcatcccgctgtggcgctgcaaccggcacgtggagtcggtggacaagcggcactgttcgctgcaggccgtgccggaggagatctaccgctacagccgcagcctggaggagctgctgctcgacgccaaccagctgcgcgagctgcccaagccttttttccggctgctgaacttgcgcaagctgggcctgagcgacaacgagatccagcggttgcctcccgaggtggccaacttcatgcagctggtggagctggacgtgtcccggaacgatatccctgagatcccggagagcatcaagttctgcaaggctctggagatcgcggacttcagcgggaaccccctctccaggctccctgatggcttcactcagctgcgcagcctggctcacctg…
23541	SEC14L2	C22orf6|SPF|TAP|TAP1	HGNC:10699|MIM:607558|Ensembl:ENSG00000100003|HPRD:06344|Vega:OTTHUMG00000151024	22	22q12.2	SEC14-like 2 (S. cerevisiae)	protein-coding	SEC14-like protein 2|alpha-tocopherol-associated protein|squalene transfer protein|supernatant protein factor|tocopherol-associated protein	atgagcggcagagtcggcgatctgagccccaggcagaaggaggcattggccaagtttcgggagaatgtccaggatgtgctgccggccctgccgaatccagatgactattttctcctgcgttggctccgagccagaagcttcgacctgcagaagtcggaggccatgctccggaagttggggaggaaggtggagaccatcaccataatttatgactgcgaggggcttggcctcaagcatctctggaagcctgctgtggaggcctatggagagtttctctgcatgtttgaggaaaattatcccgaaacactgaagcgtctttttgttgttaaagcccccaaactgtttcctgtggcctataacctcatcaaacccttcctgagtgaggacactcgtaagaag…
23560	GTPBP4	CRFG|NGB|NOG1	HGNC:21535|Ensembl:ENSG00000107937|HPRD:09976|Vega:OTTHUMG00000017538	10	10p15-p14	GTP binding protein 4	protein-coding	G protein-binding protein CRFG|GTP-binding protein NGB|chronic renal failure gene protein|nucleolar GTP-binding protein 1	atggcacattacaacttcaagaaaattacggtggtgccgtccgccaaggacttcatagacctcacgttgtcgaagactcaacgaaagactccaaccgttattcataaacattaccaaatacatcgcattagacatttttacatgagaaaagtcaaatttactcaacagaattaccatgatagactttcacaaattctaacagatttccccaaattggatgatattcatccgttctatgctgatttgatgaatattctctacgacaaggatcattacaagttggctctggggcaaataaatattgccaaaaatttagtggacaatgttgctaaagattatgtgcgactgatgaagtatggcgactctctctaccgctgcaaacagctgaagcgtgcggcc…
23612	PHLDA3	TIH1	HGNC:8934|MIM:607054|Ensembl:ENSG00000174307|HPRD:09519|Vega:OTTHUMG00000035767	1	1q31	pleckstrin homology-like domain, family A, member 3	protein-coding	TDAG51/Ipl homolog 1|pleckstrin homology-like domain family A member 3|pleckstrin homology-like domain, family A, member 2	atgacggcggcggcgacggctaccgtgctcaaggagggcgtgctggagaagcgcagcggcgggctgctgcagctgtggaagcggaagcgctgcgtcctcaccgaacgcgggctgcagctcttcgaggccaagggcacgggcggccggcccaaggagctcagcttcgcccgcatcaaggccgtggagtgcgtggagagcaccgggcgccacatctacttcacgctggtgaccgaagggggcggcgagatcgacttccgctgccccctggaagatcccggctggaacgcccagatcaccctaggcctggtcaagttcaagaaccagcaggccatccagacagtgcgggcccggcagagcctcgggaccgggaccctcgtgtcctaa
23671	TMEFF2	CT120.2|HPP1|TENB2|TPEF|TR	HGNC:11867|MIM:605734|Ensembl:ENSG00000144339|HPRD:05760|Vega:OTTHUMG00000132723	2	2q32.3	transmembrane protein with EGF-like and two follistatin-like domains 2	protein-coding	TR-2|cancer/testis antigen family 120, member 2|hyperplastic polyposis protein 1|tomoregulin|tomoregulin-2|transmembrane protein TENB2	atggtgctgtgggagtccccgcggcagtgcagcagctggacactttgcgagggcttttgctggctgctgctgctgcccgtcatgctactcatcgtagcccgcccggtgaagctcgctgctttccctacctccttaagtgactgccaaacgcccaccggctggaattgctctggttatgatgacagagaaaatgatctcttcctctgtgacaccaacacctgtaaatttgatggggaatgtttaagaattggagacactgtgacttgcgtctgtcagttcaagtgcaacaatgactatgtgcctgtgtgtggctccaatggggagagctaccagaatgagtgttacctgcgacaggctgcatgcaaacagcagagtgagatacttgtggtgtcagaagga…
23705	CADM1	BL2|IGSF4|IGSF4A|NECL2|Necl-2|RA175|ST17|SYNCAM|TSLC1|sTSLC-1|sgIGSF|synCAM1	HGNC:5951|MIM:605686|Ensembl:ENSG00000182985|HPRD:05746|Vega:OTTHUMG00000168202	11	11q23.2	cell adhesion molecule 1	protein-coding	TSLC-1|TSLC1/Nectin-like 2/IGSF4|immunoglobulin superfamily member 4|immunoglobulin superfamily, member 4|immunoglobulin superfamily, member 4D variant 2|nectin-like 2|nectin-like protein 2|spermatogenic immunoglobulin superfamily|synaptic cell adhesion molecule|tumor suppressor in lung cancer 1	atggcgagtgtagtgctgccgagcggatcccagtgtgcggcggcagcggcggcggcggcgcctcccgggctccggctccggcttctgctgttgctcttctccgccgcggcactgatccccacaggtgatgggcagaatctgtttacgaaagacgtgacagtgatcgagggagaggttgcgaccatcagttgccaagtcaataagagtgacgactctgtgattcagctactgaatcccaacaggcagaccatttatttcagggacttcaggcctttgaaggacagcaggtttcagttgctgaatttttctagcagtgaactcaaagtatcattgacaaacgtctcaatttctgatgaaggaagatacttttgccagctctataccgatcccccacaggaa…
24142	NAT6	FUS-2|FUS2	HGNC:30252|MIM:607073|Ensembl:ENSG00000243477|HPRD:06148|Vega:OTTHUMG00000156939	3	3p21.3	N-acetyltransferase 6 (GCN5-related)	protein-coding	N-acetyltransferase 6|protein fusion-2	atggagctgatcctgagtaccagcccagctgagctgactctggatcctgcgtgccagccaaagctgcccctggattccacatgccaaccagagatgaccttcaatcctggtccaactgagcttaccctggatcctgaacaccagccagaggagaccccagctcctagcctggctgagttgaccctggagcctgtgcaccgccgacccgagctcctggatgcttgtgctgacctcatcaatgatcagtggccccgcagccgcacctcccgcctgcactccctgggccagtcctcagatgccttccccctctgcctgatgctgctaagcccccaccccacacttgaagcagcacccgttgtggtgggccatgcccgcctgtcacgggtgctgaaccagccc…
2444	FRK	GTK|PTK5|RAK	HGNC:3955|MIM:606573|Ensembl:ENSG00000111816|HPRD:05954|Vega:OTTHUMG00000015424	6	6q21-q22.3	fyn-related kinase	protein-coding	PTK5 protein tyrosine kinase 5|nuclear tyrosine protein kinase RAK|protein-tyrosine kinase 5|tyrosine-protein kinase FRK	atgagcaacatctgtcagaggctctgggagtacctagaaccctatctcccctgtttgtccacggaggcagacaagtcaaccgtgattgaaaatccaggggccctttgctctccccagtcacagaggcatggccactactttgtggctttgtttgattaccaggctcggactgctgaggacttgagcttccgagcaggtgacaaacttcaagttctggacactttgcatgagggctggtggtttgccagacacttggagaaaagacgagatggctccagtcagcaactacaaggctatattccttctaactacgtggctgaggacagaagcctacaggcagagccgtggttctttggagcaatcggaagatcagatgcagagaaacaactattatattca…
257218	SHPRH	bA545I5.2	HGNC:19336|MIM:608048|Ensembl:ENSG00000146414|HPRD:10476|Vega:OTTHUMG00000015750	6	6q24.3	SNF2 histone linker PHD RING helicase	protein-coding	2610103K11Rik|E3 ubiquitin-protein ligase SHPRH|SNF2, histone-linker, PHD and RING finger domain-containing helicase	atgagcagccgacggaaacgtgctcctccagtgagggtagatgaggaaaagaggcagcagcttcattggaatatgcatgaggacagaaggaatgaacctatcatcataagtgatgatgacgagcagccctgcccaggttcagatacctcttctgctcattatatcattctaagtgatagtctaaaggaagaagtggctcacagagataagaagaggtgttcaaaagtggtgagcttctcaaaaccaattgaaaaagaagagactgttggtattttttcccctttgtctgtaaagttaaatattgtgatttctccctatcattttgataattcctggaaagcatttctaggagaattaactcttcagcttcttcctgcacagagtttaattgaaaatttt…
25833	POU2F3	Epoc-1|OCT-11|OCT11|OTF-11|PLA-1|PLA1|Skn-1a	HGNC:19864|MIM:607394|Ensembl:ENSG00000137709|HPRD:09582|Vega:OTTHUMG00000166140	11	11q23.3	POU class 2 homeobox 3	protein-coding	POU domain transcription factor OCT11a|POU domain, class 2, transcription factor 3|octamer-binding protein 11|octamer-binding transcription factor 11|transcription factor PLA-1|transcription factor Skn-1	atggtgaatctggagtccatgcacacagatatcaagatgagtggggatgtagccgattccacggatgctcgcagcactctcagccaggtggagccaggaaatgatcgaaatggcctagatttcaacaggcagattaaaaccgaagatctcagtgactccctgcagcagaccctctcccatcggccatgccacctgagtcaaggacctgccatgatgtccggaaaccaaatgtctgggctaaatgccagcccatgtcaggacatggcttccctccatccgctccagcagcttgtgctggttcccggccacttacagtctgtatcccagttcctgctatctcagacccagcctgggcagcaaggtctgcagccaaatctcctcccctttccacagcaacaa…
25855	BRMS1	-	HGNC:17262|MIM:606259|Ensembl:ENSG00000174744|HPRD:05879|Vega:OTTHUMG00000167081	11	11q13-q13.2	breast cancer metastasis suppressor 1	protein-coding	breast cancer metastasis-suppressor 1	atgcctgtccagcctccaagcaaagacacagaagagatggaagcagagggtgattctgctgctgagatgaatggggaggaggaagagagtgaggaggagcggagcggcagccagacagagtcagaagaggagagctccgagatggatgatgaggactatgagcgacgccgcagcgagtgtgtcagtgagatgctggacctagagaagcagttctcggagctaaaggagaagttgttcagggaacgactgagtcagctgcggttgcggctggaggaagtgggggctgagagagcccctgaatacacggagccccttggggggctgcagcggagcctcaagattcgcattcaggtggcagggatctacaagggcttctgtctggatgtgatcaggaataag…
2587	GALR1	GALNR|GALNR1	HGNC:4132|MIM:600377|Ensembl:ENSG00000166573|HPRD:02657|Vega:OTTHUMG00000132875	18	18q23	galanin receptor 1	protein-coding	GAL1-R|GALR-1|galanin receptor type 1	atggagctggcggtcgggaacctcagcgagggcaacgcgagctggccggagccccccgccccggagcccgggccgctgttcggcatcggcgtggagaacttcgtcacgctggtggtgttcggcctgatcttcgcgctgggtgtgctgggcaacagcctagtgatcaccgtgctggcgcgcagcaagccgggcaagccgcggagcaccaccaacctgttcatcctcaacctgagcatcgccgacctggcctacctgctcttctgcatccccttccaggccaccgtgtacgcgctgcccacctgggtgctgggcgccttcatctgcaagttcatccactacttcttcaccgtgtccatgctggtgagcatcttcaccctggccgcgatgtccgtggaccgc…
26038	CHD5	-	HGNC:16816|MIM:610771|Ensembl:ENSG00000116254|HPRD:10828|Vega:OTTHUMG00000000952	1	1p36.31	chromodomain helicase DNA binding protein 5	protein-coding	ATP-dependent helicase CHD5|CHD-5|chromodomain-helicase-DNA-binding protein 5	atgcggggcccagtgggcaccgaggaggagctgccgcggctgttcgccgaggagatggagaatgaggacgagatgtcagaagaagaagatggtggtcttgaagccttcgatgactttttccctgtggagcccgtgagccttcctaagaagaagaaacccaagaagctcaaggaaaacaagtgtaaagggaagcggaagaagaaagaggggagcaatgatgagctatcagagaatgaagaggatctggaagagaagtcggagagtgaaggcagtgactactccccgaataaaaagaagaagaagaaactcaaggacaagaaggagaaaaaagccaagcgaaaaaagaaggatgaggatgaggatgataatgatgatggatgcttaaaggagcccaagtcc…
26047	CNTNAP2	AUTS15|CASPR2|CDFE|NRXN4|PTHSL1	HGNC:13830|MIM:604569|Ensembl:ENSG00000174469|HPRD:05197|Vega:OTTHUMG00000152743	7	7q35	contactin associated protein-like 2	protein-coding	cell recognition molecule Caspr2|contactin-associated protein 2|contactin-associated protein-like 2|homolog of Drosophila neurexin IV	atgcaggcggctccgcgcgccggctgcggggcagcgctcctgctgtggattgtcagcagctgcctctgcagagcctggacggctccctccacgtcccaaaaatgtgatgagccacttgtctctggactcccccatgtggctttcagcagctcctcctccatctctggtagctattctcccggctatgccaagataaacaagagaggaggtgctgggggatggtctccatcagacagcgaccattatcaatggcttcaggttgactttggcaatcggaagcagatcagtgccattgcaacccaaggaaggtatagcagctcagattgggtgacccaataccggatgctctacagcgacacagggagaaactggaaaccctatcatcaagatgggaatatc…
26136	TES	TESS|TESS-2	HGNC:14620|MIM:606085|Ensembl:ENSG00000135269|HPRD:05833|Vega:OTTHUMG00000023092	7	7q31.2	testis derived transcript (3 LIM domains)	protein-coding	testin	atggacctggaaaacaaagtgaagaagatgggcttaggtcacgagcaaggatttggagccccttgtttaaaatgcaaagaaaaatgtgaaggattcgaactgcacttctggagaaaaatatgtcgtaactgcaagtgtggccaagaagagcatgatgtcctcttgagcaatgaagaggatcgaaaagtgggaaaactttttgaagacaccaagtataccactctgattgcaaaactaaagtcagatggaattcccatgtataaacgcaatgttatgatattgacgaatccagttgctgccaagaagaatgtctccatcaatacagttacctatgagtgggctcctcctgtccagaatcaagcattggccaggcagtacatgcagatgctacccaaggaa…
2619	GAS1	-	HGNC:4165|MIM:139185|Ensembl:ENSG00000180447|HPRD:00747|Vega:OTTHUMG00000020141	9	9q21.3-q22	growth arrest-specific 1	protein-coding	GAS-1|Growth arrest-specific gene-1|growth arrest-specific protein 1	atggtggccgcgctgctgggcggcggcggcgaggcccgcggggggacagtgccgggcgcctggctgtgcctgatggcgctgctgcagctgctgggctcggcgccgcggggatcggggctggcgcacggccgccgcctcatctgctggcaggcgctgctgcagtgccagggggagccggagtgcagctacgcctacaaccagtacgccgaggcgtgcgcgccggtgctggcgcagcacggcgggggcgacgcgcccggggccgccgccgccgctttcccggcctcggccgcctctttctcgtcgcgctggcgctgcccgagtcactgcatctcggccctcattcagctcaaccacacgcgccgcgggcccgccctggaggactgtgactgcgcgcaggac…
26298	EHF	ESE3|ESE3B|ESEJ	HGNC:3246|MIM:605439|Ensembl:ENSG00000135373|HPRD:16105|Vega:OTTHUMG00000166454	11	11p12	ets homologous factor	protein-coding	ESE3 transcription factor|ETS domain-containing transcription factor|ETS homologous factor|epithelium-specific Ets transcription factor 3|hEHF	atgattctggaaggaggtggtgtaatgaatctcaaccccggcaacaacctccttcaccagccgccagcctggacagacagctactccacgtgcaatgtttccagtgggttttttggaggccagtggcatgaaattcatcctcagtactggaccaagtaccaggtgtgggagtggctccagcacctcctggacaccaaccagctggatgccaattgtatccctttccaagagttcgacatcaacggcgagcacctctgcagcatgagtttgcaggagttcacccgggcggcagggacggcggggcagctcctctacagcaacttgcagcatctgaagtggaacggccagtgcagtagtgacctgttccagtccacacacaatgtcattgtcaagactgaa…
26468	LHX6	LHX6.1	HGNC:21735|MIM:608215|Ensembl:ENSG00000106852|HPRD:10498|Vega:OTTHUMG00000020601	9	9q33.2	LIM homeobox 6	protein-coding	LIM homeodomain protein 6.1|LIM/homeobox protein Lhx6|LIM/homeobox protein Lhx6.1	atgtactggaagcatgagaacgccgccccggcgttgcccgagggctgccggctgccggccgagggcggccccgccaccgaccaggtgatggcccagccagggtccggctgcaaagcgaccacccgctgtcttgaagggaccgcgccgcccgccatggctcagtctgacgccgaggccctggcaggagctctggacaaggacgagggtcaggcctccccatgtacgcccagcacgccatctgtctgctcaccgccctctgccgcctcctccgtgccgtctgcaggcaagaacatctgctccagctgcggcctcgagatcctggaccgatatctgctcaaggtcaacaacctcatctggcacgtgcggtgcctcgagtgctccgtgtgtcgcacgtcgctg…
26512	INTS6	DBI-1|DDX26|DDX26A|DICE1|HDB|INT6|Notchl2	HGNC:14879|MIM:604331|Ensembl:ENSG00000102786|HPRD:05063|Vega:OTTHUMG00000016945	13	13q14.3	integrator complex subunit 6	protein-coding	DEAD box protein|DEAD/H (Asp-Glu-Ala-Asp/His) box polypeptide 26|RNA helicase HDB|protein deleted in cancer 1	atgaaccagcgcagccatctgggcaccacctacctggacacggccaaaggcgcggtagagaccttcatgaagctccgtgcccgggaccctgccagcagaggagacaggtatatgctggtcactttcgaagagccgccctatgctatcaaggctggatggaaagaaaaccatgcaacgtttatgaatgaattgaaaaaccttcaggctgaaggacttacgactcttggccaatccctaaggacagcttttgatttattaaatttaaatagattagtaactggcatagacaactatgggcagggaagaaacccttttttcttggagccagcaataattatcacaattactgatgggagcaagttgactaccaccagtggagtccaggatgagcttcattta…
26524	LATS2	KPM	HGNC:6515|MIM:604861|Ensembl:ENSG00000150457|HPRD:07277|Vega:OTTHUMG00000016531	13	13q11-q12	LATS, large tumor suppressor, homolog 2 (Drosophila)	protein-coding	LATS (large tumor suppressor, Drosophila) homolog 2|kinase phosphorylated during mitosis protein|large tumor suppressor homolog 2|serine/threonine kinase KPM|serine/threonine-protein kinase LATS2|serine/threonine-protein kinase kpm|warts-like kinase	atgaggccaaagacttttcctgccacgacttattctggaaatagccggcagcgactgcaagagattcgtgaggggttaaaacagccatccaagtcttcggttcaggggctacccgcaggaccaaacagtgacacttccctggatgccaaagtcctggggagcaaagatgccaccaggcagcagcagcagatgagagccaccccaaagttcggaccttatcagaaagccttgagggaaatcagatattccttgttgccttttgctaatgaatcgggcacctctgcagctgcagaagtgaaccggcaaatgctgcaggaactggtgaacgcaggatgcgaccaggagatggctggccgagctctcaagcagactggcagcaggagcatcgaggccgccctg…
26799	SNORD50A	RNU50|U50	HGNC:10200|MIM:613117	6	6q14.3	small nucleolar RNA, C/D box 50A	snoRNA	-	tatctgtgatgatcttatcccgaacctgaacttctgttgaaaaaaaaaaacttttacggatctggcttctgaga
268	AMH	MIF|MIS	HGNC:464|MIM:600957|Ensembl:ENSG00000104899|HPRD:02979	19	19p13.3	anti-Mullerian hormone	protein-coding	Mullerian inhibiting factor|Mullerian inhibiting substance|anti-Muellerian hormone|muellerian-inhibiting factor|muellerian-inhibiting substance	atgcgggacctgcctctcaccagcctggccctagtgctgtctgccctgggggctctgctggggactgaggccctcagagcagaggagccagctgtgggcaccagtggcctcatcttccgagaagacttggactggcctccaggcagcccacaagagcctctgtgcctggtggcactgggcggggacagcaatggcagcagctcccccctgcgggtggtgggggctctaagcgcctatgagcaggccttcctgggggccgtgcagagggcccgctggggcccccgagacctggccaccttcggggtctgcaacaccggtgacaggcaggctgccttgccctctctacggcggctgggggcctggctgcgggaccctggggggcagcgcctggtggtccta…
26959	HBP1	-	HGNC:23200|Ensembl:ENSG00000105856|HPRD:13634|Vega:OTTHUMG00000157642	7	7q22-q31	HMG-box transcription factor 1	protein-coding	HMG box transcription factor 1|HMG box-containing protein 1|high mobility group box transcription factor 1	atggtgtgggaagtgaagacaaatcagatgcctaatgcagtacagaaactcctgttggtgatggacaagagagcctcaggaatgaatgactcattggagttgctgcagtgtaatgagaatttgccatcttcacctggatataactcctgtgatgaacacatggagcttgatgaccttcctgaacttcaggcagttcaaagtgatcctacccaatctggcatgtaccagctgagttcagatgtttcacatcaagaatacccaagatcatcttggaaccaaaatacctcagacataccagaaactacttaccgtgaaaatgaggtggactggctaacagaattggcaaatatcgcgaccagtccacaaagtccactgatgcagtgctcattttacaataga…
2697	GJA1	AVSD3|CX43|DFNB38|GJAL|HSS|ODDD	HGNC:4274|MIM:121014|Ensembl:ENSG00000152661|HPRD:00414|Vega:OTTHUMG00000015479	6	6q21-q23.2	gap junction protein, alpha 1, 43kDa	protein-coding	connexin 43|connexin-43|gap junction 43 kDa heart protein|gap junction alpha-1 protein	atgggtgactggagcgccttaggcaaactccttgacaaggttcaagcctactcaactgctggagggaaggtgtggctgtcagtacttttcattttccgaatcctgctgctggggacagcggttgagtcagcctggggagatgagcagtctgcctttcgttgtaacactcagcaacctggttgtgaaaatgtctgctatgacaagtctttcccaatctctcatgtgcgcttctgggtcctgcagatcatatttgtgtctgtacccacactcttgtacctggctcatgtgttctatgtgatgcgaaaggaagagaaactgaacaagaaagaggaagaactcaaggttgcccaaactgatggtgtcaatgtggacatgcacttgaagcagattgagataaag…
2706	GJB2	CX26|DFNA3|DFNA3A|DFNB1|DFNB1A|HID|KID|NSRD1|PPK	HGNC:4284|MIM:121011|Ensembl:ENSG00000165474|HPRD:00413|Vega:OTTHUMG00000016513	13	13q11-q12	gap junction protein, beta 2, 26kDa	protein-coding	connexin 26|gap junction beta-2 protein	atggattggggcacgctgcagacgatcctggggggtgtgaacaaacactccaccagcattggaaagatctggctcaccgtcctcttcatttttcgcattatgatcctcgttgtggctgcaaaggaggtgtggggagatgagcaggccgactttgtctgcaacaccctgcagccaggctgcaagaacgtgtgctacgatcactacttccccatctcccacatccggctatgggccctgcagctgatcttcgtgtccacgccagcgctcctagtggccatgcacgtggcctaccggagacatgagaagaagaggaagttcatcaagggggagataaagagtgaatttaaggacatcgaggagatcaaaacccagaaggtccgcatcgaaggctccctgtgg…
27086	FOXP1	12CC4|QRF1|hFKH1B	HGNC:3823|MIM:605515|Ensembl:ENSG00000114861|HPRD:18518|Vega:OTTHUMG00000158803	3	3p14.1	forkhead box P1	protein-coding	fork head-related protein like B|forkhead box protein P1|glutamine-rich factor 1	atgatgcaagaatctgggactgagacaaaaagtaacggttcagccatccagaatgggtcgggcggcagcaaccacttactagagtgcggcggtcttcgggaggggcggtccaacggagagacgccggccgtggacatcggggcagctgacctcgcccacgcccagcagcagcagcaacagtggcatctcataaaccatcagccctctaggagtcccagcagttggcttaagagactaatttcaagcccttgggagttggaagtcctgcaggtccccttgtggggagcagttgctgagacgaagatgagtggacctgtgtgtcagcctaacccttccccattttga
27122	DKK3	REIC|RIG	HGNC:2893|MIM:605416|Ensembl:ENSG00000050165|HPRD:05659|Vega:OTTHUMG00000165709	11	11p15.2	dickkopf 3 homolog (Xenopus laevis)	protein-coding	RIG-like 5-6|RIG-like 7-1|dickkopf homolog 3|dickkopf-3|dickkopf-related protein 3|dkk-3|hDkk-3|regulated in glioma	atgcagcggcttggggccaccctgctgtgcctgctgctggcggcggcggtccccacggcccccgcgcccgctccgacggcgacctcggctccagtcaagcccggcccggctctcagctacccgcaggaggaggccaccctcaatgagatgttccgcgaggttgaggaactgatggaggacacgcagcacaaattgcgcagcgcggtggaagagatggaggcagaagaagctgctgctaaagcatcatcagaagtgaacctggcaaacttacctcccagctatcacaatgagaccaacacagacacgaaggttggaaataataccatccatgtgcaccgagaaattcacaagataaccaacaaccagactggacaaatggtcttttcagagacagttatc…
27132	CPNE7	-	HGNC:2320|MIM:605689|Ensembl:ENSG00000178773|HPRD:05749|Vega:OTTHUMG00000138051	16	16q24.3	copine VII	protein-coding	copine 7|copine-7	atgagcgcgggctcggagcgcggggcggcggcaacccccgggggtttgcccgcgccctgcgcctcgaaggtggagctgcggctcagctgccggcacctgctggaccgcgacccgctcaccaagtccgaccccagcgtggcgttgctgcagcaggcgcagggccagtgggtgcaggtgggcagaaccgaggtggtccggagcagcctgcatcccgtgttctccaaggtcttcacggtggactactacttcgaggaggtgcagaggctgcgctttgaggtgtacgacacgcatgggcccagcggcttcagctgtcaggaggacgatttcctggggggcatggagtgcaccctggggcagccagcccaaaagtggcttctgcaagtcgtgatgagagtgtct…
27173	SLC39A1	ZIP1|ZIRTL	HGNC:12876|MIM:604740|Ensembl:ENSG00000143570|HPRD:11984|Vega:OTTHUMG00000037158	1	1q21	solute carrier family 39 (zinc transporter), member 1	protein-coding	ZIP-1|hZIP1|solute carrier family 39 (zinc transporter), member 3|solute carrier family 39 member 1|zinc transporter ZIP1|zrt- and Irt-like protein 1	atggggccctggggagagccagagctcctggtgtggcgccccgaggcggtagcttcagagcctccagtgcctgtggggctggaggtgaagttgggggccctggtgctgctgctggtgctcaccctcctctgcagcctggtgcccatctgtgtgctgcgccggccaggagctaaccatgaaggctcagcttcccgccagaaagccctgagcctagtaagctgtttcgcggggggcgtctttttggccacttgtctcctggacctgctgcctgactacctggctgccatagatgaggccctggcagccttgcacgtgacgctccagttcccactgcaagagttcatcctggccatgggcttcttcctggtcctggtgatggagcagatcacactggcttac…
2719	GPC3	DGSX|GTR2-2|MXR7|OCI-5|SDYS|SGB|SGBS|SGBS1	HGNC:4451|MIM:300037|Ensembl:ENSG00000147257|HPRD:02074|Vega:OTTHUMG00000022448	X	Xq26.1	glypican 3	protein-coding	glypican proteoglycan 3|glypican-3|heparan sulphate proteoglycan|intestinal protein OCI-5|secreted glypican-3	atggccgggaccgtgcgcaccgcgtgcttggtggtggcgatgctgctcagcttggacttcccgggacaggcgcagcccccgccgccgccgccggacgccacctgtcaccaagtccgctccttcttccagagactgcagcccggactcaagtgggtgccagaaactcccgtgccaggatcagatttgcaagtatgtctccctaagggcccaacatgctgctcaagaaagatggaagaaaaataccaactaacagcacgattgaacatggaacagctgcttcagtctgcaagtatggagctcaagttcttaattattcagaatgctgcggttttccaagaggcctttgaaattgttgttcgccatgccaagaactacaccaatgccatgttcaagaacaac…
27232	GNMT	-	HGNC:4415|MIM:606628|Ensembl:ENSG00000124713|HPRD:05970|Vega:OTTHUMG00000014712	6	6p12	glycine N-methyltransferase	protein-coding	-	atggtggacagcgtgtaccggacccgctccctgggggtggcggccgaagggctcccggaccagtacgcggacggggaggcggcgcgcgtgtggcagctgtatatcggagacacccgcagccgcaccgccgagtacaaggcatggctgcttgggctgctgcgccagcacggctgccagcgggtgctcgacgtagcctgtggcactggggtggactccattatgctggtggaagagggcttcagtgtgacgagtgtggatgccagtgacaagatgctgaagtatgcacttaaggagcgctggaaccggcggcacgagcccgccttcgacaagtgggtcatcgaagaagccaactggatgactctggacaaagatgtgccccagtcagcagagggtggcttt…
27250	PDCD4	H731	HGNC:8763|MIM:608610|Ensembl:ENSG00000150593|HPRD:10549|Vega:OTTHUMG00000019048	10	10q24	programmed cell death 4 (neoplastic transformation inhibitor)	protein-coding	neoplastic transformation inhibitor protein|nuclear antigen H731|programmed cell death protein 4|protein 197/15a	atggatgtagaaaatgagcagatactgaatgtaaaccctgcagaaaatgctgggactgaggaaataaagaatgaaataaatggaaattggatttcagcatcctccattaacgaagctagaattaatgccaaggcaaaaaggcgactaaggaaaaactcatcccgggactctggcagaggcgattcggtcagcgacagtgggagtgacgcccttagaagtggattaactgtgccaaccagtccaaagggaaggttgctggataggcgatccagatctgggaaaggaaggggactaccaaagaaaggtggtgcaggaggcaaaggtgtctggggtacacctggacaggtgtatgatgtggaggaggtggatgtgaaagatcctaactatgatgatgaccag…
27302	BMP10	-	HGNC:20869|MIM:608748|Ensembl:ENSG00000163217|HPRD:09788|Vega:OTTHUMG00000129573	2	2p13.3	bone morphogenetic protein 10	protein-coding	BMP-10	atgggctctctggtcctgacactgtgcgctcttttctgcctggcagcttacttggtttctggcagccccatcatgaacctagagcagtctcctctggaagaagatatgtccctctttggtgatgttttctcagagcaagacggtgtcgactttaacacactgctccagagcatgaaggatgagtttcttaagacactaaacctctctgacatccccacgcaggattcagccaaggtggacccaccagagtacatgttggaactctacaacaaatttgcaacagatcggacctccatgccctctgccaacatcattaggagtttcaagaatgaagatctgttttcccagccggtcagttttaatgggctccgaaaataccccctcctcttcaatgtgtcc…
27316	RBMX	HNRPG|RBMXP1|RBMXRT|RNMX|hnRNP-G	HGNC:9910|MIM:300199|Ensembl:ENSG00000147274|HPRD:02186|Vega:OTTHUMG00000022517	X	Xq26.3	RNA binding motif protein, X-linked	protein-coding	RNA binding motif protein, X chromosome|RNA-binding motif protein, X chromosome|glycoprotein p43|heterogeneous nuclear ribonucleoprotein G|hnRNP G	atggttgaagcagatcgcccaggaaagctcttcattggtgggcttaatacggaaacaaatgagaaagctcttgaagcagtatttggcaaatatggacgaatagtggaagtactcttgatgaaagaccgtgaaaccaacaaatcaagaggatttgcttttgtcacctttgaaagcccagcagacgctaaggatgcagccagagacatgaatggaaagctcctgtatcacgtggaagagatagttatggaggtccacctcgaagggaaccgctgccctctcgtagagatgtttatttgtccccaagagatgatgggtattctactaaagacagctattcaagcagagattacccaagttctcgtgatactagagattatgcaccaccaccacgagattata…
27330	RPS6KA6	PP90RSK4|RSK4	HGNC:10435|MIM:300303|Ensembl:ENSG00000072133|HPRD:02250|Vega:OTTHUMG00000021923	X	Xq21	ribosomal protein S6 kinase, 90kDa, polypeptide 6	protein-coding	90 kDa ribosomal protein S6 kinase 6|RSK-4|S6K-alpha 6|S6K-alpha-6|p90-RSK 6|p90RSK6|ribosomal S6 kinase 4|ribosomal protein S6 kinase alpha-6	atgctaccattcgctcctcaggacgagccctgggaccgagaaatggaagtgttcagcggcggcggcgcgagcagcggcgaggtaaatggtcttaaaatggttgatgagccaatggaagagggagaagcagattcttgtcatgatgaaggagttgttaaagaaatccctattactcatcatgttaaggaaggctatgagaaagcagatcctgcacagtttgagttgctcaaggttcttggtcaggggtcatttggaaaggtttttcttgttagaaagaagaccggtcctgatgctgggcagctctatgcaatgaaggtgttaaaaaaagcctctttaaaagttcgagacagagttcggacaaagatggagagggatatactggtggaagtaaatcatcca…
274	BIN1	AMPH2|AMPHL|SH3P9	HGNC:1052|MIM:601248|Ensembl:ENSG00000136717|HPRD:03150|Vega:OTTHUMG00000131465	2	2q14	bridging integrator 1	protein-coding	amphiphysin II|amphiphysin-like protein|box dependant MYC interacting protein 1|box-dependent myc-interacting protein 1|myc box-dependent-interacting protein 1	atggcagagatgggcagtaaaggggtgacggcgggaaagatcgccagcaacgtgcagaagaagctcacccgcgcgcaggagaaggttctccagaagctggggaaggcagatgagaccaaggatgagcagtttgagcagtgcgtccagaatttcaacaagcagctgacggagggcacccggctgcagaaggatctccggacctacctggcctccgtcaaagccatgcacgaggcttccaagaagctgaatgagtgtctgcaggaggtgtatgagcccgattggcccggcagggatgaggcaaacaagatcgcagagaacaacgacctgctgtggatggattaccaccagaagctggtggaccaggcgctgctgaccatggacacgtacctgggccagttc…
27429	HTRA2	OMI|PARK13|PRSS25	HGNC:14348|MIM:606441|Ensembl:ENSG00000115317|HPRD:05919|Vega:OTTHUMG00000129957	2	2p12	HtrA serine peptidase 2	protein-coding	HtrA-like serine protease|Omi stress-regulated endoprotease|high temperature requirement protein A2|protease, serine, 25|serine protease 25|serine protease HTRA2, mitochondrial|serine proteinase OMI	atggctgcgccgagggcggggcggggtgcaggctggagccttcgggcatggcgggctttggggggcattcgctgggggaggagaccccgtttgacccctgacctccgggccctgctgacgtcaggaacttctgacccccgggcccgagtgacttatgggacccccagtctctgggcccggttgtctgttggggtcactgaaccccgagcatgcctgacgtctgggaccccgggtccccgggcacaactgactgcggtgaccccagataccaggacccgggaggcctcagagaactctggaacccgttcgcgcgcgtggctggcggtggcgctgggcgctgggggggcagtgctgttgttgttgtggggcgggggtcggggtcctccggccgtcctcgcc…
2810	SFN	YWHAS	HGNC:10773|MIM:601290|Ensembl:ENSG00000175793|HPRD:03185|Vega:OTTHUMG00000004093	1	1p36.11	stratifin	protein-coding	14-3-3 protein sigma|14-3-3 sigma|epithelial cell marker protein 1	atggagagagccagtctgatccagaaggccaagctggcagagcaggccgaacgctatgaggacatggcagccttcatgaaaggcgccgtggagaagggcgaggagctctcctgcgaagagcgaaacctgctctcagtagcctataagaacgtggtgggcggccagagggctgcctggagggtgctgtccagtattgagcagaaaagcaacgaggagggctcggaggagaaggggcccgaggtgcgtgagtaccgggagaaggtggagactgagctccagggcgtgtgcgacaccgtgctgggcctgctggacagccacctcatcaaggaggccggggacgccgagagccgggtcttctacctgaagatgaagggtgactactaccgctacctggccgag…
283518	KCNRG	DLTET	HGNC:18893|MIM:607947|Ensembl:ENSG00000198553|HPRD:06404|Vega:OTTHUMG00000140140	13	13q14.2	potassium channel regulator	protein-coding	potassium channel regulatory protein|putative potassium channel regulatory protein	atgagtagtcaggaactggtcactttgaatgtgggagggaagatattcacgacaaggttttctacgataaagcagtttcctgcttctcgtttggcacgcatgttagatggcagagaccaagaattcaagatggttggtggccagatttttgtagacagagatggtgatttgtttagtttcatcttagattttttgagaactcaccagcttttattacccactgaattttcagactatcttaggcttcagagagaggctcttttctatgaacttcgttctctagttgatctcttaaacccatacctgctacagccaagacctgctcttgtggaggtacatttcctaagccggaacactcaagcttttttcagggtgtttggctcttgcagcaaaacaatt…
286826	LIN9	BARA|BARPsv|Lin-9|TGS|TGS1	HGNC:30830|MIM:609375|Ensembl:ENSG00000183814|HPRD:13990|Vega:OTTHUMG00000037557	1	1q42.12	lin-9 homolog (C. elegans)	protein-coding	TUDOR gene similar protein|beta subunit-associated regulator of apoptosis|hLin-9|huLin-9|pRB-associated protein|protein lin-9 homolog|rb related pathway actor|type I interferon receptor beta chain-associated protein	atgcaccgcggcgggcagcctttgaaaaagcggcgcggctcgttcaagatggcggagctcgaccagttgcctgacgagagctcttcagcaaaagcccttgtcagtttaaaagaaggaagcttatctaacacgtggaatgaaaagtacagttctttacagaaaacacctgtttggaaaggcaggaatacaagctctgctgtggaaatgcctttcagaaattcaaaacgaagtcgacttttttctgatgaagatgataggcaaataaatacaaggtcacctaaaagaaaccagagggttgcaatggttccacagaaatttacagcaacaatgtcaacaccagataagaaagcttcacagaagattggttttcgattacgtaatctgctcaagcttcctaaa…
2878	GPX3	GPx-P|GSHPx-3|GSHPx-P	HGNC:4555|MIM:138321|Ensembl:ENSG00000211445|HPRD:11750|Vega:OTTHUMG00000163693	5	5q23	glutathione peroxidase 3 (plasma)	protein-coding	GPx-3|extracellular glutathione peroxidase|glutathione peroxidase 3|plasma glutathione peroxidase	atggcccggctgctgcaggcgtcctgcctgctttccctgctcctggccggcttcgtctcgcagagccggggacaagagaagtcgaagatggactgccatggtggcataagtggcaccatttacgagtacggagccctcaccattgatggggaggagtacatccccttcaagcagtatgctggcaaatacgtcctctttgtcaacgtggccagctactgaggcctgacgggccagtacattgaactgaatgcactacaggaagagcttgcaccattcggtctggtcattctgggctttccctgcaaccaatttggaaaacaggaaccaggagagaactcagagatccttcctaccctcaagtatgtccgaccaggtggaggctttgtccctaatttccag…
28985	MCTS1	MCT-1|MCT1	HGNC:23357|MIM:300587|Ensembl:ENSG00000232119|HPRD:06634|Vega:OTTHUMG00000022303	X	Xq24	malignant T cell amplified sequence 1	protein-coding	malignant T cell-amplified sequence 1|multiple copies T-cell malignancies	atgggcaaaggaagatttgatgaaaaagaaaatgtgtccaactgcatccagttgaaaacttcagttattaagggtattaagaatcaattgatagagcaatttccaggtattgaaccatggcttaatcaaatcatgcctaagaaagatcctgtcaaaatagtccgatgccatgaacatatagaaatccttacagtaaatggagaattactcttttttagacaaagagaagggcctttttatccaaccctaagattacttcacaaatatccttttatcctgccacaccagcaggttgataaaggagccatcaaatttgtactcagtggagcaaatatcatgtgtccaggcttaacttctcctggagctaagctttaccctgctgcagtagataccattgtt…
28996	HIPK2	PRO0593	HGNC:14402|MIM:606868|Ensembl:ENSG00000064393|HPRD:06039|Vega:OTTHUMG00000157704	7	7q32-q34	homeodomain interacting protein kinase 2	protein-coding	hHIPk2|homeodomain-interacting protein kinase 2	atggcccccgtgtacgaaggtatggcctcacatgtgcaagttttctcccctcacacccttcaatcaagtgccttctgtagtgtgaagaaactgaaaatagagccgagttccaactgggacatgactgggtacggctcccacagcaaagtgtatagccagagcaagaacatccccctgtcgcagccagccaccacaaccgtcagcacctccttgccggtcccaaacccaagcctaccttacgagcagaccatcgtcttcccaggaagcaccgggcacatcgtggtcacctcagcaagcagcacttctgtcaccgggcaagtcctcggcggaccacacaacctaatgcgtcgaagcactgtgagcctccttgatacctaccaaaaatgtggactcaagcgt…
2909	ARHGAP35	GRF-1|GRLF1|P190-A|P190A|p190ARhoGAP|p190RhoGAP	HGNC:4591|MIM:605277|Ensembl:ENSG00000160007|HPRD:05592	19	19q13.3	Rho GTPase activating protein 35	protein-coding	glucocorticoid receptor DNA binding factor 1|glucocorticoid receptor DNA-binding factor 1|glucocorticoid receptor repression factor 1|rho GAP p190A|rho GTPase-activating protein 35	atgatgatggcaagaaagcaagatgtccgaattcccacctacaacatcagtgtggtgggattatctgggaccgagaaggaaaagggccagtgtgggattggaaagtcttgtttgtgcaaccgcttcgtgcgcccgagtgctgacgagtttcacttggaccatacctccgtcctcagcaccagtgactttggagggcgagtggtcaataatgaccactttctctactggggagaagttagccgctccctggaggattgtgtggaatgtaagatgcacattgtggagcagactgaatttattgatgatcagacttttcaacctcatcgaagcacggccctgcagccctatatcaagagagctgctgcgaccaagcttgcatcagctgaaaaactcatgtac…
29108	PYCARD	ASC|CARD5|TMS|TMS-1|TMS1	HGNC:16608|MIM:606838|Ensembl:ENSG00000103490|HPRD:06020|Vega:OTTHUMG00000132405	16	16p11.2	PYD and CARD domain containing	protein-coding	apoptosis-associated speck-like protein containing a CARD|caspase recruitment domain-containing protein 5|target of methylation-induced silencing 1	atggggcgcgcgcgcgacgccatcctggatgcgctggagaacctgaccgccgaggagctcaagaagttcaagctgaagctgctgtcggtgccgctgcgcgagggctacgggcgcatcccgcggggcgcgctgctgtccatggacgccttggacctcaccgacaagctggtcagcttctacctggagacctacggcgccgagctcaccgctaacgtgctgcgcgacatgggcctgcaggagatggccgggcagctgcaggcggccacgcaccagggctctggagccgcgccagctgggatccaggcccctcctcagtcggcagccaagccaggcctgcactttatagaccagcaccgggctgcgcttatcgcgagggtcacaaacgttgagtggctgctg…
29117	BRD7	BP75|CELTIX1|NAG4	HGNC:14310|Ensembl:ENSG00000166164|Vega:OTTHUMG00000133170	16	16q12	bromodomain containing 7	protein-coding	75 kDa bromodomain protein|bromodomain-containing protein 7|protein CELTIX-1	atgggcaagaagcacaagaagcacaagtcggacaaacacctctacgaggagtatgtagagaagcccttgaagctggtcctcaaagtaggagggaacgaagtcaccgaactctccacgggcagctcggggcacgactccagcctcttcgaagacaaaaacgatcatgacaaacacaaggacagaaagcggaaaaagagaaagaaaggagagaagcagattccaggggaagaaaaggggagaaaacggagaagagttaaggaggataaaaagaagcgagatcgagaccgggtggagaatgaggcagaaaaagatctccagtgtcacgcccctgtgagattagacttgcctcctgagaagcctctcacaagctctttagccaaacaagaagaagtagaacag…
2944	GSTM1	GST1|GSTM1-1|GSTM1a-1a|GSTM1b-1b|GTH4|GTM1|H-B|MU|MU-1	HGNC:4632|MIM:138350|Ensembl:ENSG00000134184|HPRD:00707|Vega:OTTHUMG00000011635	1	1p13.3	glutathione S-transferase mu 1	protein-coding	GST HB subunit 4|GST class-mu 1|HB subunit 4|S-(hydroxyalkyl)glutathione lyase|glutathione S-alkyltransferase|glutathione S-aralkyltransferase|glutathione S-aryltransferase|glutathione S-transferase M1|glutathione S-transferase Mu 1	atgcccatgatactggggtactgggacatccgcgggctggcccacgccatccgcctgctcctggaatacacagactcaagctatgaggaaaagaagtacacgatgggggacgctcctgattatgacagaagccagtggctgaatgaaaaattcaagctgggcctggactttcccaatctgccctacttgattgatggggctcacaagatcacccagagcaacgccatcttgtgctacattgcccgcaagcacaacctgtgtggggagacagaagaggagaagattcgtgtggacattttggagaaccagaccatggacaaccatatgcagctgggcatgatctgctacaatccagaatttgagaaactgaagccaaagtacttggaggaactccctgaa…
2952	GSTT1	-	HGNC:4641|MIM:600436|Ensembl:ENSG00000184674|HPRD:02700|Vega:OTTHUMG00000150816	22	22q11.23	glutathione S-transferase theta 1	protein-coding	GST class-theta-1|glutathione S-transferase theta-1|glutathione transferase T1-1	atgggcctggagctgtacctggacctgctgtcccagccctgccgcgctgtttacatctttgccaagaagaacgacattcccttcgagctgcgcatcgtggatctgattaaaggtcagcacttaagcgatgcctttgcccaggtgaaccccctcaagaaggtgccagccttgaaggacggggacttcaccttgacggagagtgtggccatcctgctctacctgacgcgcaaatataaggtccctgactactggtaccctcaggacctgcaggcccgtgcccgtgtggatgagtacctggcatggcagcacacgactctgcggagaagctgcctccgggccttgtggcataaggtgatgttccctgttttcctgggtgagccagtatctccccagacactg…
2972	BRF1	BRF|BRF-1|GTF3B|TAF3B2|TAF3C|TAFIII90|TF3B90|TFIIIB90|hBRF	HGNC:11551|MIM:604902|Ensembl:ENSG00000185024|HPRD:05361|Vega:OTTHUMG00000029884	14	14q	BRF1 homolog, subunit of RNA polymerase III transcription initiation factor IIIB (S. cerevisiae)	protein-coding	B - related factor 1|TATA box binding protein (TBP)-associated factor 3C|TATA box binding protein (TBP)-associated factor, RNA polymerase III, GTF3B subunit 2|TBP - associated factor, RNA polymerase III, 90kD|general transcription factor IIIB, 90kD subunit|transcription factor IIIB 90 kDa subunit	atgacgggccgcgtgtgccgcggttgcggcggcacggacatcgagctggacgcggcgcgcggggacgcggtgtgcaccgcctgcggctcagtgctggaggacaacatcatcgtgtccgaggtgcagttcgtggagagcagcggcggcggctcctcggccgtgggccagttcgtgtccctggacggtgctggcaaaaccccgactctgggtggcggcttccacgtgaatctggggaaggagtcgagagcgcagaccctgcagaatgggaggcgccacatccaccacctggggaaccagctgcagctgaaccagcactgcctggacaccgccttcaacttcttcaagatggccgtgagcaggcacctgacccgcggccggaagatggcccacgtgattgct…
29997	GLTSCR2	PICT-1|PICT1	HGNC:4333|MIM:605691|Ensembl:ENSG00000105373|HPRD:16142	19	19q13.3	glioma tumor suppressor candidate region gene 2	protein-coding	glioma tumor suppressor candidate region gene 2 protein|p60|protein interacting with carboxyl terminus 1	atggcggcaggaggcagtggcgttggtgggaagcgcagctcgaaaagcgatgccgattctggtttcctggggctgcggcccacttcggtggacccagcgctgaggcggcggcggcgaggcccaagaaataagaagcggggctggcggcggcttgctcaggagccgctggggctggaggttgaccagttcctggaagacgtgcggctacaggagcgcacgagcggtggcttgttgtcagaggccccaaatgaaaaactcttcttcgtggacactggctccaaggaaaaagggctgacaaagaagagaaccaaagtccagaagaagtcactgcttctcaagaaaccccttcgggttgacctcatcctcgagaacacatccaaagtccctgcccccaaagac…
29998	GLTSCR1	-	HGNC:4332|MIM:605690|Ensembl:ENSG00000063169|HPRD:09296	19	19q13.3	glioma tumor suppressor candidate region gene 1	protein-coding	glioma tumor suppressor candidate region gene 1 protein	atggatgatgaggatgggagatgcttactagacgtgatttgtgacccacaggccctcaatgacttcttgcatggatccgagaagcttgacagtgatgacctcctggataatcccggggaggcccaaagtgccttctatgaaggtcctgggctccatgtgcaagaagcttccggcaaccacctgaacccagagcccaaccagccggcccccagtgtggacctagacttcctggaagatgacatcctgggctctcctgcgacagggggcggcggcgggggcagtgggggcgctgaccagccctgtgacatcctccagcagagcctccaagaggccaacatcacggagcagacgctggaggccgaggctgagctggacctgggtcccttccagctgcccacc…
301	ANXA1	ANX1|LPC1	HGNC:533|MIM:151690|Ensembl:ENSG00000135046|HPRD:01060|Vega:OTTHUMG00000020016	9	9q12-q21.2|9q21.13	annexin A1	protein-coding	annexin I (lipocortin I)|annexin-1|calpactin II|calpactin-2|chromobindin-9|lipocortin I|p35|phospholipase A2 inhibitory protein	atggcaatggtatcagaattcctcaagcaggcctggtttattgaaaatgaagagcaggaatatgttcaaactgtgaagtcatccaaaggtggtcccggatcagcggtgagcccctatcctaccttcaatccatcctcggatgtcgctgccttgcataaggccataatggttaaaggtgtggatgaagcaaccatcattgacattctaactaagcgaaacaatgcacagcgtcaacagatcaaagcagcatatctccaggaaacaggaaagcccctggatgaaacacttaagaaagcccttacaggtcaccttgaggaggttgttttagctctgctaaaaactccagcgcaatttgatgctgatgaacttcgtgctgccatgaagggccttggaactgat…
3090	HIC1	ZBTB29|ZNF901|hic-1	HGNC:4909|MIM:603825|Ensembl:ENSG00000177374|HPRD:04826	17	17p13.3	hypermethylated in cancer 1	protein-coding	hypermethylated in cancer 1 protein|zinc finger and BTB domain-containing protein 29	atgacttttcctgaagcggacattttacttaaatcgggagagtgtgctgggcagacgatgctggacacgatggaggcgcccggccactccaggcagctgctgctgcagctcaacaaccagcgcaccaagggcttcttgtgcgacgtgatcatcgtggtgcagaacgccctcttccgcgcgcacaagaacgtgctggcggccagcagcgcctacctcaagtccctggtggtgcatgacaacctgctcaacctggaccatgacatggtgagcccggccgtgttccgcctggtgctggacttcatctacaccggccgcctggctgacggcgcagaggcggctgcggccgcggccgtggccccgggggctgagccgagcctgggcgccgtgctggccgccgcc…
3094	HINT1	HINT|PKCI-1|PRKCNH1	HGNC:4912|MIM:601314|Ensembl:ENSG00000169567|HPRD:03204|Vega:OTTHUMG00000128995	5	5q31.2	histidine triad nucleotide binding protein 1	protein-coding	adenosine 5'-monophosphoramidase|histidine triad nucleotide-binding protein 1|protein kinase C inhibitor 1|protein kinase C-interacting protein 1	atggcagatgagattgccaaggctcaggtcgctcggcctggtggcgacacgatctttgggaagatcatccgcaaggaaataccagccaaaatcatttttgaggatgaccggtgccttgctttccatgacatttcccctcaagcaccaacacattttctggtgatacccaagaaacatatatcccagatttctgtggcagaagatgatgatgaaagtcttcttggacacttaatgattgttggcaagaaatgtgctgctgatctgggcctgaataagggttatcgaatggtggtgaatgaaggttcagatggtggacagtctgtctatcacgttcatctccatgttcttggaggtcggcaaatgcattggcctcctggttaa
310	ANXA7	ANX7|SNX|SYNEXIN	HGNC:545|MIM:186360|Ensembl:ENSG00000138279|HPRD:01720|Vega:OTTHUMG00000018463	10	10q22.2	annexin A7	protein-coding	annexin VII|annexin-7	atgtcatacccaggctatcccccaacaggctacccacctttccctggatatcctcctgcaggtcaggagtcatcttttcccccttctggtcagtatccttatcctagtggctttcctccaatgggaggaggtgcctacccacaagtgccaagtagtggctacccaggagctggaggctaccctgcgcctggaggttatccagcccctggaggctatcctggtgccccacagccagggggagctccatcctatcccggagttcctccaggccaaggatttggagtcccaccaggtggagcaggcttttctgggtatccacagccaccttcacagtcttatggaggtggtccagcacaggttccactacctggtggctttcctggaggacagatgccttct…
3164	NR4A1	GFRP1|HMR|N10|NAK-1|NGFIB|NP10|NUR77|TR3	HGNC:7980|MIM:139139|Ensembl:ENSG00000123358|HPRD:00744|Vega:OTTHUMG00000150393	12	12q13	nuclear receptor subfamily 4, group A, member 1	protein-coding	ST-59|TR3 orphan receptor|early response protein NAK1|growth factor-inducible nuclear protein N10|hormone receptor|nerve growth factor IB nuclear receptor variant 1|nuclear hormone receptor NUR/77|nuclear receptor subfamily 4 group A member 1|orphan nuclear receptor HMR|orphan nuclear receptor TR3|steroid receptor TR3|testicular receptor 3	atgtggttggccaaggcctgttggtccatccagagtgagatgccctgtatccaagcccaatatgggacaccagcaccgagtccgggaccccgtgaccacctggcaagcgaccccctgacccctgagttcatcaagcccaccatggacctggccagccccgaggcagcccccgctgcccccactgccctgcccagcttcagcaccttcatggacggctacacaggagagtttgacaccttcctctaccagctgccaggaacagtccagccatgctcctcagcctcctcctcggcctcctccacatcctcgtcctcagccacctcccctgcctctgcctccttcaagttcgaggacttccaggtgtacggctgctaccccggccccctgagcggcccagtg…
317	APAF1	APAF-1|CED4	HGNC:576|MIM:602233|Ensembl:ENSG00000120868|HPRD:03755|Vega:OTTHUMG00000170214	12	12q23	apoptotic peptidase activating factor 1	protein-coding	apoptotic protease-activating factor 1	atggatgcaaaagctcgaaattgtttgcttcaacatagagaagctctggaaaaggacatcaagacatcctacatcatggatcacatgattagtgatggatttttaacaatatcagaagaggaaaaagtaagaaatgagcccactcaacagcaaagagcagctatgctgattaaaatgatacttaaaaaagataatgattcctacgtatcattctacaatgctctactacatgaaggatataaagatcttgctgcccttctccatgatggcattcctgttgtctcttcttccagtgtaaggacagtcctgtgtgaaggtggagtaccacagaggccagttgtttttgtcacaaggaagaagctggtgaatgcaattcagcagaagctctccaaattgaaa…
3170	FOXA2	HNF3B|TCF3B	HGNC:5022|MIM:600288|Ensembl:ENSG00000125798|HPRD:02618|Vega:OTTHUMG00000032041	20	20p11	forkhead box A2	protein-coding	HNF-3-beta|HNF-3B|TCF-3B|forkhead box protein A2|hepatic nuclear factor-3-beta|hepatocyte nuclear factor 3, beta|hepatocyte nuclear factor 3-beta|transcription factor 3B	atgcactcggcttccagtatgctgggagcggtgaagatggaagggcacgagccgtccgactggagcagctactatgcagagcccgagggctactcctccgtgagcaacatgaacgccggcctggggatgaacggcatgaacacgtacatgagcatgtcggcggccgccatgggcagcggctcgggcaacatgagcgcgggctccatgaacatgtcgtcgtacgtgggcgctggcatgagcccgtccctggcggggatgtcccccggcgcgggcgccatggcgggcatgggcggctcggccggggcggccggcgtggcgggcatggggccgcacttgagtcccagcctgagcccgctcggggggcaggcggccggggccatgggcggcctggccccctac…
3175	ONECUT1	HNF-6|HNF6|HNF6A	HGNC:8138|MIM:604164|Ensembl:ENSG00000169856|HPRD:05002|Vega:OTTHUMG00000131899	15	15q21.3	one cut homeobox 1	protein-coding	hepatocyte nuclear factor 6|hepatocyte nuclear factor 6, alpha|one cut domain family member 1|one cut domain, family member 1	atgaacgcgcagctgaccatggaagcgatcggcgagctgcacggggtgagccatgagccggtgcccgcccctgccgacctgctgggcggcagcccccacgcgcgcagctccgtggcgcaccgcggcagccacctgccccccgcgcacccgcgctccatgggcatggcgtccctgctggacggcggcagcggcggcggagattaccaccaccaccaccgggcccctgagcacagcctggccggccccctgcatcccaccatgaccatggcctgcgagactcccccaggtatgagcatgcccaccacctacaccaccttgacccctctgcagccgctgcctcccatctccacagtctcggacaagttcccccaccatcaccaccaccaccatcaccaccac…
324	APC	BTPS2|DP2|DP2.5|DP3|GS|PPP1R46	HGNC:583|MIM:611731|Ensembl:ENSG00000134982|HPRD:01439|Vega:OTTHUMG00000128806	5	5q21-q22	adenomatous polyposis coli	protein-coding	adenomatosis polyposis coli tumor suppressor|adenomatous polyposis coli protein|deleted in polyposis 2.5|protein phosphatase 1, regulatory subunit 46	atggctgcagcttcatatgatcagttgttaaagcaagttgaggcactgaagatggagaactcaaatcttcgacaagagctagaagataattccaatcatcttacaaaactggaaactgaggcatctaatatgaaggaagtacttaaacaactacaaggaagtattgaagatgaagctatggcttcttctggacagattgatttattagagcgtcttaaagagcttaacttagatagcagtaatttccctggagtaaaactgcggtcaaaaatgtccctccgttcttatggaagccgggaaggatctgtatcaagccgttctggagagtgcagtcctgttcctatgggttcatttccaagaagagggtttgtaaatggaagcagagaaagtactggatat…
3248	HPGD	15-PGDH|PGDH|PGDH1|SDR36C1	HGNC:5154|MIM:601688|Ensembl:ENSG00000164120|HPRD:03406|Vega:OTTHUMG00000160772	4	4q34-q35	hydroxyprostaglandin dehydrogenase 15-(NAD)	protein-coding	15-hydroxyprostaglandin dehydrogenase [NAD+]|NAD+-dependent 15-hydroxyprostaglandin dehydrogenase|prostaglandin dehydrogenase 1|short chain dehydrogenase/reductase family 36C, member 1	atgcacgtgaacggcaaagtggcgctggtgaccggcgcggctcagggcataggcagagcctttgcagaggcgctgctgcttaagggcgccaaggtagcgctggtggattggaatcttgaagcaggtgtacagtgtaaagctgccctggatgagcagtttgaacctcagaagactctgttcatccagtgcgatgtggctgaccagcaacaactgagagacacttttagaaaagttgtagaccactttggaagactggacattttggtcaataatgctggagtgaataatgagaaaaactgggaaaaaactctgcaaattaatttggtttctgttatcagtggaacctatcttggtttggattacatgagtaagcaaaatggaggtgaaggcggcatcatt…
3394	IRF8	H-ICSBP|ICSBP|ICSBP1|IRF-8	HGNC:5358|MIM:601565|Ensembl:ENSG00000140968|HPRD:03336|Vega:OTTHUMG00000137648	16	16q24.1	interferon regulatory factor 8	protein-coding	interferon consensus sequence binding protein 1	atgtgtgaccggaatggtggtcggcggcttcgacagtggctgatcgagcagattgacagtagcatgtatccaggactgatttgggagaatgaggagaagagcatgttccggatcccttggaaacacgctggcaagcaagattataatcaggaagtggatgcctccatttttaaggcctgggcagtttttaaagggaagtttaaagaaggggacaaagctgaaccagccacttggaagacgaggttacgctgtgctttgaataagagcccagattttgaggaagtgacggaccggtcccaactggacatttccgagccatacaaagtttaccgaattgttcctgaggaagagcaaaaatgcaaactaggcgtggcaactgctggctgcgtgaatgaagtt…
339967	TMPRSS11A	ECRG1	HGNC:27954|MIM:611704|Ensembl:ENSG00000187054|HPRD:07123|Vega:OTTHUMG00000129303	4	4q13.2	transmembrane protease, serine 11A	protein-coding	airway trypsin-like protease 1|epidermal type II transmembrane serine protease|epidermal type-II transmembrane serine protease|esophageal cancer-susceptibility gene 1 protein|transmembrane protease serine 11A	atgatgtatcggacagtgggatttggcacccgaagcagaaatctgaagccatggatgattgccgttctcattgtgttgtccctgacagtggtggcagtgaccataggtctcctggttcacttcctagtatttgaccaaaaaaaggagtactatcatggctcctttaaaattttagatccacaaatcaataacaatttcggacaaagcaacacatatcaacttaaggacttacgagagacgaccgaaaatttggtggatgagatatttatagattcagcctggaagaaaaattatatcaagaaccaagtagtcagactgactccagaggaagatggtgtgaaagtagatgtcattatggtgttccagttcccctctactgaacaaagggcagtaagagag…
3400	ID4	IDB4|bHLHb27	HGNC:5363|MIM:600581|Ensembl:ENSG00000172201|HPRD:08995|Vega:OTTHUMG00000014333	6	6p22.3	inhibitor of DNA binding 4, dominant negative helix-loop-helix protein	protein-coding	DNA-binding protein inhibitor ID-4|class B basic helix-loop-helix protein 27	atgaaggcggtgagcccggtgcgcccctcgggccgcaaggcgccgtcgggctgcggcggcggggagctggcgctgcgctgcctggccgagcacggccacagcctgggtggctccgcagccgcggcggcggcggcggcggcagcgcgctgtaaggcggccgaggcggcggccgacgagccggcgctgtgcctgcagtgcgatatgaacgactgctatagccgcctgcggaggctggtgcccaccatcccgcccaacaagaaagtcagcaaagtggagatcctgcagcacgttatcgactacatcctggacctgcagctggcgctggagacgcacccggccctgctgaggcagccaccaccgcccgcgccgccacaccacccggccgggacctgtccagcc…
3417	IDH1	IDCD|IDH|IDP|IDPC|PICD	HGNC:5382|MIM:147700|Ensembl:ENSG00000138413|HPRD:00984|Vega:OTTHUMG00000132943	2	2q33.3	isocitrate dehydrogenase 1 (NADP+), soluble	protein-coding	NADP(+)-specific ICDH|NADP-dependent isocitrate dehydrogenase, cytosolic|NADP-dependent isocitrate dehydrogenase, peroxisomal|isocitrate dehydrogenase [NADP] cytoplasmic|oxalosuccinate decarboxylase	atgtccaaaaaaatcagtggcggttctgtggtagagatgcaaggagatgaaatgacacgaatcatttgggaattgattaaagagaaactcatttttccctacgtggaattggatctacatagctatgatttaggcatagagaatcgtgatgccaccaacgaccaagtcaccaaggatgctgcagaagctataaagaagcataatgttggcgtcaaatgtgccactatcactcctgatgagaagagggttgaggagttcaagttgaaacaaatgtggaaatcaccaaatggcaccatacgaaatattctgggtggcacggtcttcagagaagccattatctgcaaaaatatcccccggcttgtgagtggatgggtaaaacctatcatcataggtcgtcat…
3439	IFNA1	IFL|IFN|IFN-ALPHA|IFN-alphaD|IFNA13|IFNA@	HGNC:5417|MIM:147660|Ensembl:ENSG00000197919|HPRD:00974|Vega:OTTHUMG00000019673	9	9p22	interferon, alpha 1	protein-coding	IFN-alpha 1b|IFN-alpha-1/13|interferon alpha 1b|interferon alpha-1/13|interferon alpha-D|interferon-alpha1|leIF D	atggcctcgccctttgctttactgatggtcctggtggtgctcagctgcaagtcaagctgctctctgggctgtgatctccctgagacccacagcctggataacaggaggaccttgatgctcctggcacaaatgagcagaatctctccttcctcctgtctgatggacagacatgactttggatttccccaggaggagtttgatggcaaccagttccagaaggctccagccatctctgtcctccatgagctgatccagcagatcttcaacctctttaccacaaaagattcatctgctgcttgggatgaggacctcctagacaaattctgcaccgaactctaccagcagctgaatgacttggaagcctgtgtgatgcaggaggagagggtgggagaaactccc…
347252	IGFBPL1	IGFBP-RP4|bA113O24.1	HGNC:20081|MIM:610413|Ensembl:ENSG00000137142|HPRD:17138|Vega:OTTHUMG00000019937	9	9p13.1	insulin-like growth factor binding protein-like 1	protein-coding	IGFBP-related protein 10|insulin-like growth factor binding protein related protein 4|insulin-like growth factor-binding protein-like 1|insulin-like growth factor-binding-related protein 4	atgccgcgcttgtctctgctcttgccgctgctgcttctgctgctgctgccgctgctgccgccgctgtccccgagccttgggatccgcgacgtgggcggccggcgccccaagtgtggtccgtgccggccagagggctgcccggcgcctgcgccctgcccggcgcccgggatctcggcgctcgacgagtgcggctgctgcgcccgctgcctgggagccgagggcgcgagctgcgggggccgcgccggcgggcgctgtggccccggcctggtatgcgcgagccaggccgctggggcagcgcccgagggcaccgggctctgcgtgtgcgcgcagcgcggcaccgtctgcggctccgacggtcgctcgtaccccagcgtctgcgcgctgcgcctgcgcgctcgg…
347745	PAR4	-	-	15	15q11.2	Prader-Willi/Angelman region gene 4	miscRNA	-	gaagctcaggcccttcctggccccttgatctcctgcactgagctgtggtgagcacatccgggtcccgctggatgtatgtgtgggcagggggggtgccctgggttgggtcaatgatgagaaccctatattgtgttgaagagaggtgatgacttaaaattaccatgctcaatgattacgctgaggcccaacctaggtgagaaatttggaggaggatgctgggatcccgagatttccggcagggccactgtattttgggctggagccctggaggccctgaaaggtatctggaggaggcccaactctgtctctgcactcctctgtgaggcagcccaggctccctgt
3482	IGF2R	CD222|CIMPR|M6P-R|MPR1|MPRI	HGNC:5467|MIM:147280|Ensembl:ENSG00000197081|HPRD:00928|Vega:OTTHUMG00000015945	6	6q26	insulin-like growth factor 2 receptor	protein-coding	300 kDa mannose 6-phosphate receptor|CI Man-6-P receptor|CI-MPR|IGF-II receptor|M6P/IGF2 receptor|M6P/IGF2R|M6PR|MPR 300|cation-independent mannose-6 phosphate receptor|cation-independent mannose-6-phosphate receptor|insulin-like growth factor II receptor	atgggggccgccgccggccggagcccccacctggggcccgcgcccgcccgccgcccgcagcgctctctgctcctgctgcagctgctgctgctcgtcgctgccccggggtccacgcaggcccaggccgccccgttccccgagctgtgcagttatacatgggaagctgttgataccaaaaataatgtactttataaaatcaacatctgtggaagtgtggatattgtccagtgcgggccatcaagtgctgtttgtatgcacgacttgaagacacgcacttatcattcagtgggtgactctgttttgagaagtgcaaccagatctctcctggaattcaacacaacagtgagctgtgaccagcaaggcacaaatcacagagtccagagcagcattgccttcctg…
3486	IGFBP3	BP-53|IBP3	HGNC:5472|MIM:146732|Ensembl:ENSG00000146674|HPRD:00899|Vega:OTTHUMG00000023769	7	7p13-p12	insulin-like growth factor binding protein 3	protein-coding	IBP-3|IGF-binding protein 3|IGFBP-3|acid stable subunit of the 140 K IGF complex|binding protein 29|binding protein 53|growth hormone-dependent binding protein|insulin-like growth factor-binding protein 3	atgcagcgggcgcgacccacgctctgggccgctgcgctgactctgctggtgctgctccgcgggccgccggtggcgcgggctggcgcgagctcggcgggcttgggtcccgtggtgcgctgcgagccgtgcgacgcgcgtgcactggcccagtgcgcgcctccgcccgccgtgtgcgcggagctggtgcgcgagccgggctgcggctgctgcctgacgtgcgcactgagcgagggccagccgtgcggcatctacaccgagcgctgtggctccggccttcgctgccagccgtcgcccgacgaggcgcgaccgctgcaggcgctgctggacggccgcgggctctgcgtcaacgctagtgccgtcagccgcctgcgcgcctacctgctgccagcgccgccagct…
3487	IGFBP4	BP-4|HT29-IGFBP|IBP4|IGFBP-4	HGNC:5473|MIM:146733|Ensembl:ENSG00000141753|HPRD:00900|Vega:OTTHUMG00000133326	17	17q12-q21.1	insulin-like growth factor binding protein 4	protein-coding	IBP-4|IGF-binding protein 4|insulin-like growth factor-binding protein 4	atgctgcccctctgcctcgtggccgccctgctgctggccgccgggcccgggccgagcctgggcgacgaagccatccactgcccgccctgctccgaggagaagctggcgcgctgccgcccccccgtgggctgcgaggagctggtgcgagagccgggctgcggctgttgcgccacttgcgccctgggcttggggatgccctgcggggtgtacaccccccgttgcggctcgggcctgcgctgctacccgccccgaggggtggagaagcccctgcacacactgatgcacgggcaaggcgtgtgcatggagctggcggagatcgaggccatccaggaaagcctgcagccctctgacaaggacgagggtgaccaccccaacaacagcttcagcccctgtagcgcc…
3488	IGFBP5	IBP5	HGNC:5474|MIM:146734|Ensembl:ENSG00000115461|HPRD:00901|Vega:OTTHUMG00000133058	2	2q33-q36	insulin-like growth factor binding protein 5	protein-coding	IBP-5|IGF-binding protein 5|IGFBP-5|insulin-like growth factor-binding protein 5	atggtgttgctcaccgcggtcctcctgctgctggccgcctatgcggggccggcccagagcctgggctccttcgtgcactgcgagccctgcgacgagaaagccctctccatgtgcccccccagccccctgggctgcgagctggtcaaggagccgggctgcggctgctgcatgacctgcgccctggccgaggggcagtcgtgcggcgtctacaccgagcgctgcgcccaggggctgcgctgcctcccccggcaggacgaggagaagccgctgcacgccctgctgcacggccgcggggtttgcctcaacgaaaagagctaccgcgagcaagtcaagatcgagagagactcccgtgagcacgaggagcccaccacctctgagatggccgaggagacctactcc…
3490	IGFBP7	AGM|FSTL2|IBP-7|IGFBP-7|IGFBP-7v|IGFBPRP1|MAC25|PSF|RAMSVPS|TAF	HGNC:5476|MIM:602867|Ensembl:ENSG00000163453|HPRD:04183|Vega:OTTHUMG00000128772	4	4q12	insulin-like growth factor binding protein 7	protein-coding	IGF-binding protein 7|IGFBP-rP1|PGI2-stimulating factor|angiomodulin|insulin-like growth factor-binding protein 7|prostacyclin-stimulating factor|tumor-derived adhesion factor	atggagcggccgtcgctgcgcgccctgctcctcggcgccgctgggctgctgctcctgctcctgcccctctcctcttcctcctcttcggacacctgcggcccctgcgagccggcctcctgcccgcccctgcccccgctgggctgcctgctgggcgagacccgcgacgcgtgcggctgctgccctatgtgcgcccgcggcgagggcgagccgtgcgggggtggcggcgccggcagggggtactgcgcgccgggcatggagtgcgtgaagagccgcaagaggcggaagggtaaagccggggcagcagccggcggtccgggtgtaagcggcgtgtgcgtgtgcaagagccgctacccggtgtgcggcagcgacggcaccacctacccgagcggctgccagctg…
3621	ING1	p24ING1c|p33|p33ING1|p33ING1b|p47|p47ING1a	HGNC:6062|MIM:601566|Ensembl:ENSG00000153487|HPRD:03337|Vega:OTTHUMG00000017346	13	13q34	inhibitor of growth family, member 1	protein-coding	growth inhibitor ING1|growth inhibitory protein ING1|inhibitor of growth protein 1|tumor suppressor ING1	atgtccttcgtggaatgtccttatcattcccctgcggaacgattggtcgctgaggcggatgaaggcgggcctagcgcaataactggtatgggtctgtgtttccgctgtcttcttttttctttttcggggaggagcggggtggagggtggacgagttgatttgaacgtcttcgggtcgctcggcctccagccttggattggttcttctcgctgctggggcgggccgtgctcttccgccctgcggtgtggttggttctcctcctggcctccgccctccaaatcggcgattcccataggcggcggctctcggggtgcggggcgagtctcccgctggcctcctccccattggctggaggcctggcgggtgtcgcccctgcccctctccccgctcagcccggcc…
3622	ING2	ING1L|p33ING2	HGNC:6063|MIM:604215|Ensembl:ENSG00000168556|HPRD:05021|Vega:OTTHUMG00000150502	4	4q35.1	inhibitor of growth family, member 2	protein-coding	ING1Lp|inhibitor of growth 1-like protein|inhibitor of growth protein 2|p32	atgttagggcagcagcagcagcaactgtactcgtcggccgcgctcctgaccggggagcggagccggctgctcacctgctacgtgcaggactaccttgagtgcgtggagtcgctgccccacgacatgcagaggaacgtgtctgtgctgcgagagctggacaacaaatatcaagaaacgttaaaggaaattgatgatgtctacgaaaaatataagaaagaagatgatttaaaccagaagaaacgtctacagcagcttctccagagagcactaattaatagtcaagaattgggagatgaaaaaatacagattgttacacaaatgctcgaattggtggaaaatcgggcaagacaaatggagttacactcacagtgtttccaagatcctgctgaaagtgaacga…
3651	PDX1	GSF|IDX-1|IPF1|IUF1|MODY4|PDX-1|STF-1	HGNC:6107|MIM:600733|Ensembl:ENSG00000139515|HPRD:02843|Vega:OTTHUMG00000016638	13	13q12.1	pancreatic and duodenal homeobox 1	protein-coding	IPF-1|IUF-1|glucose-sensitive factor|insulin promoter factor 1, homeodomain transcription factor|insulin upstream factor 1|islet/duodenum homeobox-1|pancreas/duodenum homeobox protein 1|pancreatic-duodenal homeobox factor 1|somatostatin transcription factor 1|somatostatin-transactivating factor 1	atgaacggcgaggagcagtactacgcggccacgcagctttacaaggacccatgcgcgttccagcgaggcccggcgccggagttcagcgccagcccccctgcgtgcctgtacatgggccgccagcccccgccgccgccgccgcacccgttccctggcgccctgggcgcgctggagcagggcagccccccggacatctccccgtacgaggtgccccccctcgccgacgaccccgcggtggcgcaccttcaccaccacctcccggctcagctcgcgctcccccacccgcccgccgggcccttcccggagggagccgagccgggcgtcctggaggagcccaaccgcgtccagctgcctttcccatggatgaagtctaccaaagctcacgcgtggaaaggccag…
3659	IRF1	IRF-1|MAR	HGNC:6116|MIM:147575|Ensembl:ENSG00000125347|HPRD:00961|Vega:OTTHUMG00000059497	5	5q31.1	interferon regulatory factor 1	protein-coding	-	atgcccatcactcggatgcgcatgagaccctggctagagatgcagattaattccaaccaaatcccggggctcatctggattaataaagaggagatgatcttccagatcccatggaagcatgctgccaagcatggctgggacatcaacaaggatgcctgtttgttccggagctgggccattcacacaggccgatacaaagcaggggaaaaggagccagatcccaagacgtggaaggccaactttcgctgtgccatgaactccctgccagatatcgaggaggtgaaagaccagagcaggaacaagggcagctcagctgtgcgagtgtaccggatgcttccacctctcaccaagaaccagagaaaagaaagaaagtcgaagtccagccgagatgctaagagc…
3661	IRF3	-	HGNC:6118|MIM:603734|Ensembl:ENSG00000126456|HPRD:04769	19	19q13.3-q13.4	interferon regulatory factor 3	protein-coding	-	atgggaaccccaaagccacggatcctgccctggctggtgtcgcagctggacctggggcaactggagggcgtggcctgggtgaacaagagccgcacgcgcttccgcatcccttggaagcacggcctacggcaggatgcacagcaggaggatttcggaatcttccaggcctgggccgaggccactggtgcatatgttcccgggagggataagccagacctgccaacctggaagaggaatttccgctctgccctcaaccgcaaagaagggttgcgtttagcagaggaccggagcaaggaccctcacgacccacataaaatctacgagtttgtgaactcaggagttggggacttttcccagccagacacctctccggacaccaatggtggaggcagtacttct…
3678	ITGA5	CD49e|FNRA|VLA5A	HGNC:6141|MIM:135620|Ensembl:ENSG00000161638|HPRD:00627|Vega:OTTHUMG00000169841	12	12q11-q13	integrin, alpha 5 (fibronectin receptor, alpha polypeptide)	protein-coding	CD49 antigen-like family member E|VLA-5|fibronectin receptor subunit alpha|fibronectin receptor, alpha subunit|integrin alpha-5|integrin alpha-F|very late activation protein 5, alpha subunit	atggggagccggacgccagagtcccctctccacgccgtgcagctgcgctggggcccccggcgccgacccccgctgctgccgctgctgttgctgctgctgccgccgccacccagggtcgggggcttcaacttagacgcggaggccccagcagtactctcggggcccccgggctccttcttcggattctcagtggagttttaccggccgggaacagacggggtcagtgtgctggtgggagcacccaaggctaataccagccagccaggagtgctgcagggtggtgctgtctacctctgtccttggggtgccagccccacacagtgcacccccattgaatttgacagcaaaggctctcggctcctggagtcctcactgtccagctcagagggagaggagcct…
3679	ITGA7	-	HGNC:6143|MIM:600536|Ensembl:ENSG00000135424|HPRD:02761|Vega:OTTHUMG00000170699	12	12q13	integrin, alpha 7	protein-coding	integrin alpha 7 chain|integrin alpha-7	atggccggggctcggagccgcgacccttggggggcctccgggatttgctacctttttggctccctgctcgtcgaactgctcttctcacgggctgtcgccttcaatctggacgtgatgggtgccttgcgcaaggagggcgagccaggcagcctcttcggcttctctgtggccctgcaccggcagttgcagccccgaccccagagctggctgctggtgggtgctccccaggccctggctcttcctgggcagcaggcgaatcgcactggaggcctcttcgcttgcccgttgagcctggaggagactgactgctacagagtggacatcgaccagggagctgatatgcaaaaggaaagcaaggagaaccagtggttgggagtcagtgttcggagccaggggcct…
3685	ITGAV	CD51|MSK8|VNRA	HGNC:6150|MIM:193210|Ensembl:ENSG00000138448|HPRD:01903|Vega:OTTHUMG00000132635	2	2q31-q32	integrin, alpha V (vitronectin receptor, alpha polypeptide, antigen CD51)	protein-coding	antigen identified by monoclonal antibody L230|integrin alpha-V|vitronectin receptor subunit alpha	atgctcctaggcaccctccttctgatcctgtacatcttaatgttgtgccggatgtttcttctcgtgggagctcccaaagcaaacaccacccagcctgggattgtggaaggagggcaggtcctcaaatgtgactggtcttctacccgccggtgccagccaattgaatttgatgcaacaggcaatagagattatgccaaggatgatccattggaatttaagtcccatcagtggtttggagcatctgtgaggtcgaaacaggataaaattttggcctgtgccccattgtaccattggagaactgagatgaaacaggagcgagagcctgttggaacatgctttcttcaagatggaacaaagactgttgagtatgctccatgtagatcacaagatattgatgct…
3688	ITGB1	CD29|FNRB|GPIIA|MDF2|MSK12|VLA-BETA|VLAB	HGNC:6153|MIM:135630|Ensembl:ENSG00000150093|HPRD:00628|Vega:OTTHUMG00000017928	10	10p11.2	integrin, beta 1 (fibronectin receptor, beta polypeptide, antigen CD29 includes MDF2, MSK12)	protein-coding	integrin VLA-4 beta subunit|integrin beta-1|very late activation protein, beta polypeptide	atgaatttacaaccaattttctggattggactgatcagttcagtttgctgtgtgtttgctcaaacagatgaaaatagatgtttaaaagcaaatgccaaatcatgtggagaatgtatacaagcagggccaaattgtgggtggtgcacaaattcaacatttttacaggaaggaatgcctacttctgcacgatgtgatgatttagaagccttaaaaaagaagggttgccctccagatgacatagaaaatcccagaggctccaaagatataaagaaaaataaaaatgtaaccaaccgtagcaaaggaacagcagagaagctcaagccagaggatattactcagatccaaccacagcagttggttttgcgattaagatcaggggagccacagacatttacatta…
3690	ITGB3	BDPLT2|CD61|GP3A|GPIIIa|GT	HGNC:6156|MIM:173470|Ensembl:ENSG00000259207|HPRD:01428|Vega:OTTHUMG00000171956	17	17q21.32	integrin, beta 3 (platelet glycoprotein IIIa, antigen CD61)	protein-coding	integrin beta-3|platelet glycoprotein IIIa|platelet membrane glycoprotein IIIa	atgcgagcgcggccgcggccccggccgctctgggcgactgtgctggcgctgggggcgctggcgggcgttggcgtaggagggcccaacatctgtaccacgcgaggtgtgagctcctgccagcagtgcctggctgtgagccccatgtgtgcctggtgctctgatgaggccctgcctctgggctcacctcgctgtgacctgaaggagaatctgctgaaggataactgtgccccagaatccatcgagttcccagtgagtgaggcccgagtactagaggacaggcccctcagcgacaagggctctggagacagctcccaggtcactcaagtcagtccccagaggattgcactccggctccggccagatgattcgaagaatttctccatccaagtgcggcaggtg…
3728	JUP	ARVD12|CTNNG|DP3|DPIII|PDGB|PKGB	HGNC:6207|MIM:173325|Ensembl:ENSG00000173801|HPRD:01414|Vega:OTTHUMG00000133494	17	17q21	junction plakoglobin	protein-coding	catenin (cadherin-associated protein), gamma (80kD)|catenin (cadherin-associated protein), gamma 80kDa|catenin gamma|desmoplakin III|desmoplakin-3|gamma-catenin	atggaggtgatgaacctgatggagcagcctatcaaggtgactgagtggcagcagacatacacctacgactcgggtatccactcgggcgccaacacctgcgtgccctccgtcagcagcaagggcatcatggaggaggatgaggcctgcgggcgccagtacacgctcaagaaaaccaccacttacacccagggggtgccccccagccaaggtgatctggagtaccagatgtccacaacagccagggccaaacgggtgcgggaggccatgtgccctggtgtgtcaggcgaggacagctcgcttctgctggccacccaggtggaggggcaggccaccaacctgcagcgactggccgagccgtcccagctgctcaagtcggccattgtgcatctcatcaactac…
3732	CD82	4F9|C33|GR15|IA4|KAI1|R2|SAR2|ST6|TSPAN27	HGNC:6210|MIM:600623|Ensembl:ENSG00000085117|HPRD:09004|Vega:OTTHUMG00000166472	11	11p11.2	CD82 molecule	protein-coding	C33 antigen|CD82 antigen|inducible membrane protein R2|kangai 1 (suppression of tumorigenicity 6, prostate; CD82 antigen (R2 leukocyte antigen, antigen detected by monoclonal and antibody IA4))|metastasis suppressor Kangai-1|tetraspanin-27|tspan-27	atgggctcagcctgtatcaaagtcaccaaatactttctcttcctcttcaacttgatcttctttatcctgggcgcagtgatcctgggcttcggggtgtggatcctggccgacaagagcagtttcatctctgtcctgcaaacctcctccagctcgcttaggatgggggcctatgtcttcatcggcgtgggggcagtcactatgctcatgggcttcctgggctgcatcggcgccgtcaacgaggtccgctgcctgctggggctgctgaagcaggagatgggcggcatcgtgactgagctcattcgagactacaacagcagtcgcgaggacagcctgcaggatgcctgggactacgtgcaggctcaggtgaagtgctgcggctgggtcagcttctacaactgg…
375	ARF1	-	HGNC:652|MIM:103180|Ensembl:ENSG00000143761|HPRD:00054|Vega:OTTHUMG00000037595	1	1q42	ADP-ribosylation factor 1	protein-coding	-	atggggaacatcttcgccaacctcttcaagggcctttttggcaaaaaagaaatgcgcatcctcatggtgggcctggatgctgcagggaagaccacgatcctctacaagcttaagctgggtgagatcgtgaccaccattcccaccataggcttcaacgtggaaaccgtggagtacaagaacatcagcttcactgtgtgggacgtgggtggccaggacaagatccggcccctgtggcgccactacttccagaacacacaaggcctgatcttcgtggtggacagcaatgacagagagcgtgtgaacgaggcccgtgaggagctcatgaggatgctggccgaggacgagctccgggatgctgtcctcctggtgttcgccaacaagcaggacctccccaacgcc…
3814	KISS1	KiSS-1	HGNC:6341|MIM:603286|Ensembl:ENSG00000170498|HPRD:04475|Vega:OTTHUMG00000036060	1	1q32	KiSS-1 metastasis-suppressor	protein-coding	kisspeptin|kisspeptin-1|malignant melanoma metastasis-suppressor|metastasis-suppressor KiSS-1|metastin	atgaactcactggtttcttggcagctactgcttttcctctgtgccacccactttggggagccattagaaaaggtggcctctgtggggaattctagacccacaggccagcagctagaatccctgggcctcctggcccccggggagcagagcctgccgtgcaccgagaggaagccagctgctactgccaggctgagccgtcgggggacctcgctgtccccgccccccgagagctccgggagcccccagcagccgggcctgtccgccccccacagccgccagatccccgcaccccagggcgcggtgctggtgcagcgggagaaggacctgccgaactacaactggaactccttcggcctgcgcttcggcaagcgggaggcggcaccagggaaccacggcaga…
387	RHOA	ARH12|ARHA|RHO12|RHOH12	HGNC:667|MIM:165390|Ensembl:ENSG00000067560|HPRD:01323|Vega:OTTHUMG00000156838	3	3p21.3	ras homolog gene family, member A	protein-coding	Aplysia ras-related homolog 12|h12|oncogene RHO H12|rho cDNA clone 12|small GTP binding protein RhoA|transforming protein RhoA	atggctgccatccggaagaaactggtgattgttggtgatggagcctgtggaaagacatgcttgctcatagtcttcagcaaggaccagttcccagaggtgtatgtgcccacagtgtttgagaactatgtggcagatatcgaggtggatggaaagcaggtagagttggctttgtgggacacagctgggcaggaagattatgatcgcctgaggcccctctcctacccagataccgatgttatactgatgtgtttttccatcgacagccctgatagtttagaaaacatcccagaaaagtggaccccagaagtcaagcatttctgtcccaacgtgcccatcatcctggttgggaataagaaggatcttcggaatgatgagcacacaaggcgggagctagccaag…
387496	RASL11A	-	HGNC:23802|MIM:612403|Ensembl:ENSG00000122035|HPRD:17956|Vega:OTTHUMG00000016627	13	13q12.2	RAS-like, family 11, member A	protein-coding	ras-like protein family member 11A	atgcggccgctcagcatgtccgggcactttctgctcgcacccatccccgagtcctcctcggactacctactgcccaaggacatcaaactggcggtgctgggcgccggccgcgtgggcaagagcgcaatgatcgtgcgcttcctgaccaagagattcattggagactatgaaccgaatacaggcaagctgtattcacggctggtctatgtcgagggggaccagctctccctgcagatccaggatactcccgggggcgtccagatccaagacagcctcccccaggtcgtcgattccctgtccaaatgcgtgcagtgggccgagggttttctgctggtctattccatcacagactatgacagctacttgtccatccgacccctttatcagcacatccggaag…
388	RHOB	ARH6|ARHB|MST081|MSTP081|RHOH6	HGNC:668|MIM:165370|Ensembl:ENSG00000143878|HPRD:01321|Vega:OTTHUMG00000090755	2	2p24	ras homolog gene family, member B	protein-coding	Aplysia RAS-related homolog 6|h6|oncogene RHO H6|rho cDNA clone 6|rho-related GTP-binding protein RhoB	atggcggccatccgcaagaagctggtggtggtgggcgacggcgcgtgtggcaagacgtgcctgctgatcgtgttcagtaaggacgagttccccgaggtgtacgtgcccaccgtcttcgagaactatgtggccgacattgaggtggacggcaagcaggtggagctggcgctgtgggacacggcgggccaggaggactacgaccgcctgcggccgctctcctacccggacaccgacgtcattctcatgtgcttctcggtggacagcccggactcgctggagaacatccccgagaagtgggtccccgaggtgaagcacttctgtcccaatgtgcccatcatcctggtggccaacaaaaaagacctgcgcagcgacgagcatgtccgcacagagctggcccgc…
389692	MAFA	RIPE3b1|hMafA	HGNC:23145|MIM:610303|Ensembl:ENSG00000182759|HPRD:14346|Vega:OTTHUMG00000165037	8	8q24.3	v-maf musculoaponeurotic fibrosarcoma oncogene homolog A (avian)	protein-coding	pancreatic beta-cell-specific transcriptional activator|transcription factor MafA|transcription factor RIPE3b1	atggccgcggagctggcgatgggcgccgagctgcccagcagcccgctggccatcgagtacgtcaacgacttcgacctgatgaagttcgaggtgaagaaggagcctcccgaggccgagcgcttctgccaccgcctgccgccaggctcgctgtcctcgacgccgctcagcacgccctgctcctccgtgccctcctcgcccagcttctgcgcgcccagcccgggcaccggcggcggcggcggcgcggggggcggcggcggctcgtctcaggccgggggcgcccccgggccgccgagcgggggccccggcgccgtcgggggcacctcggggaagccggcgctggaggatctgtactggatgagcggctaccagcatcacctcaaccccgaggcgctcaacctg…
390	RND3	ARHE|Rho8|RhoE|memB	HGNC:671|MIM:602924|Ensembl:ENSG00000115963|HPRD:04233|Vega:OTTHUMG00000131859	2	2q23.3	Rho family GTPase 3	protein-coding	protein MemB|ras homolog gene family, member E|rho-related GTP-binding protein Rho8|rho-related GTP-binding protein RhoE|small GTP binding protein Rho8	atgaaggagagaagagccagccagaaattatccagcaaatctatcatggatcctaatcagaacgtgaaatgcaagatagttgtggtgggagacagtcagtgtggaaaaactgcgctgctccatgtcttcgccaaggactgcttccccgagaattacgttcctacagtgtttgagaattacacggccagttttgaaatcgacacacaaagaatagagttgagcctgtgggacacttcgggttctccttactatgacaatgtccgccccctctcttaccctgattcggatgctgtgctgatttgctttgacatcagtagaccagagaccctggacagtgtcctcaaaaagtggaaaggtgaaatccaggaattttgtccaaataccaaaatgctcttggtc…
400410	ST20	HCCS-1	HGNC:33520|Ensembl:ENSG00000180953|Vega:OTTHUMG00000172078	15	15q25.1	suppressor of tumorigenicity 20	protein-coding	cervical cancer suppressor-1|human cervical cancer suppressor gene 1 protein|suppressor of tumorigenicity 20 protein	atggcgcgatctcggctcactgcaacctctgtctcccaggttcaggaaaatggctttgtaaagaagcttgagcctaaatctggctggatgacttttctagaagttacaggaaagatctgtgaaatgctcttctgtcctgaagcaatactgttgaccagaaaggacactccatattgtgaaaccggcctaatttttctgactcttacgaaaacgattgccaacacatacttctacttttaa
401	PHOX2A	ARIX|CFEOM2|FEOM2|NCAM2|PMX2A	HGNC:691|MIM:602753|Ensembl:ENSG00000165462|HPRD:04129|Vega:OTTHUMG00000167899	11	11q13.2	paired-like homeobox 2a	protein-coding	ARIX1 homeodomain protein|aristaless homeobox homolog|aristaless homeobox protein homolog|arix homeodomain protein|paired mesoderm homeobox protein 2A	atggactactcctacctcaattcgtacgactcgtgcgtggcggccatggaggcgtccgcctacggcgactttggcgcctgcagccagcccggcggcttccaatacagccccctgcggcccgctttccccgcggcagggccgccctgccccgcgctcggctcctccaactgcgcacttggcgccctacgcgaccaccagcccgcgccctactcggcagtgccctacaagttcttcccagagccatccggcctgcacgagaagcgcaagcagcggcgcatccgcaccacgttcaccagcgcgcagctcaaggagctggagcgcgttttcgctgagacccactaccccgacatttacacgcgtgaggagctggcgctcaagatcgacctcactgaggctcgc…
4013	VWA5A	BCSC-1|BCSC1|LOH11CR2A	HGNC:6658|MIM:602929|Ensembl:ENSG00000110002|HPRD:04238|Vega:OTTHUMG00000165971	11	11q24.1	von Willebrand factor A domain containing 5A	protein-coding	breast cancer suppressor candidate 1|loss of heterozygosity 11 chromosomal region 2 gene A protein|loss of heterozygosity, 11, chromosomal region 2, gene A|ortholog of mouse AW551984|von Willebrand factor A domain-containing protein 5A	atggtgcacttctgtggcctactcaccctccaccgggagccagtgccgctgaagagtatctctgtgagcgtgaacatttacgagtttgtggctggtgtgtctgcaactttgaactacgagaatgaggagaaagttcctttggaggccttctttgtgttccccatggatgaagactctgctgtttacagctttgaggccttggtggatgggaagaaaattgtagcagaattacaagacaagatgaaggcccgcaccaactatgagaaagccatctcccagggccaccaggccttcttattggagggggacagcagctccagggatgtcttctcttgcaatgtgggtaacctccaacctgggtcgaaggcggcagtcaccctgaagtatgtgcaggagctg…
4015	LOX	-	HGNC:6664|MIM:153455|Ensembl:ENSG00000113083|HPRD:01087|Vega:OTTHUMG00000128914	5	5q23.2	lysyl oxidase	protein-coding	protein-lysine 6-oxidase	atgtccatgtacaacctgagatgcgcggcggaggaaaactgtctggccagtacagcatacagggcagatgtcagagattatgatcacagggtgctgctcagatttccccaaagagtgaaaaaccaagggacatcagatttcttacccagccgaccaagatattcctgggaatggcacagttgtcatcaacattaccacagtatggatgagtttagccactatgacctgcttgatgccaacacccagaggagagtggctgaaggccacaaagcaagtttctgtcttgaagacacatcctgtgactatggctaccacaggcgatttgcatgtactgcacacacacagggattgagtcctggctgttatgatacctatggtgcagacatagactgccagtgg…
4045	LSAMP	IGLON3|LAMP	HGNC:6705|MIM:603241|Ensembl:ENSG00000185565|HPRD:09128|Vega:OTTHUMG00000159308	3	3q13.2-q21	limbic system-associated membrane protein	protein-coding	IgLON family member 3	atggtcaggagagttcagccggatcggaaacagttgccactggtcctactgagattgctctgccttcttcccacaggactgcctgttcgcagcgtggattttaaccgaggcacggacaacatcaccgtgaggcagggggacacagccatcctcaggtgcgttgtagaagacaagaactcaaaggtggcctggttgaaccgttctggcatcatttttgctggacatgacaagtggtctctggacccacgggttgagctggagaaacgccattctctggaatacagcctccgaatccagaaggtggatgtctatgatgagggttcctacacttgctcagttcagacacagcatgagcccaagacctcccaagtttacttgatcgtacaagtcccaccaaag…
4057	LTF	GIG12|HLF2|LF	HGNC:6720|MIM:150210|Ensembl:ENSG00000012223|HPRD:01028|Vega:OTTHUMG00000156325	3	3p21.31	lactotransferrin	protein-coding	growth-inhibiting protein 12|neutrophil lactoferrin|talalactoferrin	atgagaaaagtgcgtggccctcctgtcagctgcataaagagagactcccccatccagtgtatccaggccattgcggaaaacagggccgatgctgtgacccttgatggtggtttcatatacgaggcaggcctggccccctacaaactgcgacctgtagcggcggaagtctacgggaccgaaagacagccacgaactcactattatgccgtggctgtggtgaagaagggcggcagctttcagctgaacgaactgcaaggtctgaagtcctgccacacaggccttcgcaggaccgctggatggaatgtccctatagggacacttcgtccattcttgaattggacgggtccacctgagcccattgaggcagctgtggccaggttcttctcagccagctgtgtt…
406881	MIRLET7A1	LET7A1|MIRNLET7A1|let-7a-1	HGNC:31476|MIM:605386|miRBase:MI0000060	9	9q22.32	microRNA let-7a-1	miscRNA	-	tgaggtagtaggttgtatagtt
406882	MIRLET7A2	LET7A2|MIRNLET7A2|let-7a-2	HGNC:31477|MIM:612142|miRBase:MI0000061	11	11q24.1	microRNA let-7a-2	miscRNA	-	tgaggtagtaggttgtatagtt
406883	MIRLET7A3	LET7A3|MIRNLET7A3|let-7a-3	HGNC:31478|MIM:612143|miRBase:MI0000062	22	22q13.31	microRNA let-7a-3	miscRNA	-	tgaggtagtaggttgtatagtt
406884	MIRLET7B	LET7B|MIRNLET7B|hsa-let-7b|let-7b	HGNC:31479|MIM:611249|miRBase:MI0000063	22	22q13.31	microRNA let-7b	miscRNA	-	tgaggtagtaggttgtgtggtt
406885	MIRLET7C	LET7C|MIRNLET7C|hsa-let-7c|let-7c	HGNC:31480|MIM:612144|miRBase:MI0000064	21	21q21.1	microRNA let-7c	miscRNA	-	tgaggtagtaggttgtatggtt
406886	MIRLET7D	LET7D|MIRNLET7D|hsa-let-7d|let-7d	HGNC:31481|MIM:612145|miRBase:MI0000065	9	9q22.32	microRNA let-7d	miscRNA	-	agaggtagtaggttgcatagtt
406887	MIRLET7E	MIRNLET7E|hsa-let-7e|let-7e	HGNC:31482|MIM:611250|miRBase:MI0000066	19	19q13.41	microRNA let-7e	miscRNA	-	tgaggtaggaggttgtatagtt
406888	MIRLET7F1	LET7F1|MIRNLET7F1|let-7f-1	HGNC:31483|MIM:612146|miRBase:MI0000067	9	9q22.32	microRNA let-7f-1	miscRNA	-	tgaggtagtagattgtatagtt
406889	MIRLET7F2	LET7F2|MIRNLET7F2|let-7f-2	HGNC:31484|MIM:300721|miRBase:MI0000068	X	Xp11.22	microRNA let-7f-2	miscRNA	-	tgaggtagtagattgtatagtt
406890	MIRLET7G	LET7G|MIRNLET7G|hsa-let-7g	HGNC:31485|MIM:612102|miRBase:MI0000433	3	3p21.1	microRNA let-7g	miscRNA	-	tgaggtagtagtttgtacagtt
406891	MIRLET7I	LET7I|MIRNLET7I|hsa-let-7i	HGNC:31486|MIM:612148|miRBase:MI0000434	12	12q14.1	microRNA let-7i	miscRNA	-	tgaggtagtagtttgtgctgtt
406893	MIR101-1	MIRN101-1	HGNC:31488|MIM:612511|miRBase:MI0000103	1	1p31.3	microRNA 101-1	miscRNA	-	cagttatcacagtgctgatgct
406894	MIR101-2	MIRN101-2	HGNC:31489|MIM:612512|miRBase:MI0000739	9	9p24.1	microRNA 101-2	miscRNA	-	tacagtactgtgataactgaa
406904	MIR1-1	MIRN1-1|hsa-mir-1-1|miRNA1-1	HGNC:31499|MIM:609326|miRBase:MI0000651	20	20q13.33	microRNA 1-1	miscRNA	-	tggaatgtaaagaagtatgtat
406905	MIR1-2	MIRN1-2|hsa-mir-1-2|miRNA1-2	HGNC:31500|MIM:610252|miRBase:MI0000437	18	18q11.2	microRNA 1-2	miscRNA	-	tggaatgtaaagaagtatgtat
406906	MIR122	MIR122A|MIRN122|MIRN122A|hsa-mir-122|miRNA122|miRNA122A	HGNC:31501|MIM:609582|miRBase:MI0000442	18	18q21.31	microRNA 122	miscRNA	-	tggagtgtgacaatggtgtttg
406907	MIR124-1	MIR124A|MIR124A1|MIRN124-1|MIRN124A1	HGNC:31502|MIM:609327|miRBase:MI0000443	8	8p23.1	microRNA 124-1	miscRNA	-	cgtgttcacagcggaccttgat
406908	MIR124-2	MIRN124-2|MIRN124A2	HGNC:31503|miRBase:MI0000444	8	8q12.3	microRNA 124-2	miscRNA	-	cgtgttcacagcggaccttgat
406909	MIR124-3	MIRN124-3|MIRN124A3	HGNC:31504|miRBase:MI0000445	20	20q13.33	microRNA 124-3	miscRNA	-	cgtgttcacagcggaccttgat
406910	MIR125A	MIRN125A|miRNA125A	HGNC:31505|MIM:611191|miRBase:MI0000469	19	19q13.41	microRNA 125a	miscRNA	-	tccctgagaccctttaacctgtga
406911	MIR125B1	MIRN125B1	HGNC:31506|MIM:610104|miRBase:MI0000446	11	11q24.1	microRNA 125b-1	miscRNA	-	tccctgagaccctaacttgtga
406912	MIR125B2	MIRN125B2	HGNC:31507|MIM:610105|miRBase:MI0000470	21	21q21.1	microRNA 125b-2	miscRNA	-	tccctgagaccctaacttgtga
406913	MIR126	MIRN126|miRNA126	HGNC:31508|MIM:611767|miRBase:MI0000471	9	9q34.3	microRNA 126	miscRNA	-	cattattacttttggtacgcg
406914	MIR127	MIRN127|miRNA127	HGNC:31509|MIM:611709|miRBase:MI0000472	14	14q32.2	microRNA 127	miscRNA	-	ctgaagctcagagggctctgat
406928	MIR137	MIRN137	HGNC:31523|MIM:614304|miRBase:MI0000454	1	1p21.3	microRNA 137	miscRNA	-	ttattgcttaagaatacgcgtag
406933	MIR141	MIRN141	HGNC:31528|MIM:612093|miRBase:MI0000457	12	12p13.31	microRNA 141	miscRNA	-	catcttccagtacagtgttgga
406935	MIR143	MIRN143	HGNC:31530|MIM:612117|miRBase:MI0000459	5	5q32	microRNA 143	miscRNA	-	ggtgcagtgctgcatctctggt
406937	MIR145	MIRN145|miR-145|miRNA145	HGNC:31532|MIM:611795|miRBase:MI0000461	5	5q32	microRNA 145	miscRNA	-	gtccagttttcccaggaatccct
406948	MIR15A	MIRN15A|hsa-mir-15a|miRNA15A	HGNC:31543|MIM:609703|miRBase:MI0000069	13	13q14.2	microRNA 15a	miscRNA	-	tagcagcacataatggtttgtg
406950	MIR16-1	MIRN16-1|miRNA16-1	HGNC:31545|MIM:609704|miRBase:MI0000070	13	13q14.2	microRNA 16-1	miscRNA	-	tagcagcacgtaaatattggcg
406952	MIR17	MIR17-5p|MIR91|MIRN17|MIRN91|hsa-mir-17|miR-17|miR17-3p|miRNA17|miRNA91	HGNC:31547|MIM:609416|miRBase:MI0000071	13	13q31.3	microRNA 17	miscRNA	-	caaagtgcttacagtgcaggtag
406953	MIR18A	MIR18|MIRN18|MIRN18A|hsa-mir-18|hsa-mir-18a|miR-18|miRNA18A	HGNC:31548|MIM:609417|miRBase:MI0000072	13	13q31.3	microRNA 18a	miscRNA	-	taaggtgcatctagtgcagatag
406954	MIR181A2	MIRN181A|MIRN181A2|hsa-mir-181a-2	HGNC:31549|MIM:612743|miRBase:MI0000269	9	9q33.3	microRNA 181a-2	miscRNA	-	aacattcaacgctgtcggtgagt
406955	MIR181B1	MIRN181B1	HGNC:31550|MIM:612744|miRBase:MI0000270	1	1q32.1	microRNA 181b-1	miscRNA	-	aacattcattgctgtcggtgggt
406956	MIR181B2	MIRN181B2	HGNC:31551|MIM:612745|miRBase:MI0000683	9	9q33.3	microRNA 181b-2	miscRNA	-	aacattcattgctgtcggtgggt
406957	MIR181C	MIRN181C|mir-181c	HGNC:31552|MIM:612746|miRBase:MI0000271	19	19p13.13	microRNA 181c	miscRNA	-	aacattcaacctgtcggtgagt
406961	MIR185	MIRN185|miR-185	HGNC:31556|miRBase:MI0000482	22	22q11.21	microRNA 185	miscRNA	-	tggagagaaaggcagttcctga
406967	MIR192	MIRN192|miR-192|miRNA192	HGNC:31562|MIM:610939|miRBase:MI0000234	11	11q13.1	microRNA 192	miscRNA	-	ctgacctatgaattgacagcc
406971	MIR195	MIRN195|miRNA195	HGNC:31566|MIM:610718|miRBase:MI0000489	17	17p13.1	microRNA 195	miscRNA	-	tagcagcacagaaatattggc
406983	MIR200A	MIRN200A	HGNC:31578|MIM:612090|miRBase:MI0000737	1	1p36.33	microRNA 200a	miscRNA	-	catcttaccggacagtgctgga
406984	MIR200B	MIRN200B	HGNC:31579|MIM:612091|miRBase:MI0000342	1	1p36.33	microRNA 200b	miscRNA	-	catcttactgggcagcattgga
406985	MIR200C	MIRN200C	HGNC:31580|MIM:612092|miRBase:MI0000650	12	12p13.31	microRNA 200c	miscRNA	-	cgtcttacccagcagtgtttgg
406986	MIR203	MIRN203|miR-203|miRNA203	HGNC:31581|MIM:611899|miRBase:MI0000283	14	14q32.33	microRNA 203	miscRNA	-	gtgaaatgtttaggaccactag
406989	MIR206	MIRN206|miRNA206	HGNC:31584|MIM:611599|miRBase:MI0000490	6	6p12.2	microRNA 206	miscRNA	-	tggaatgtaaggaagtgtgtgg
406995	MIR181A1	MIR213|MIRN181A1|MIRN213|hsa-mir-181a-1|mir-213	HGNC:31590|MIM:612742|miRBase:MI0000289	1	1q32.1	microRNA 181a-1	miscRNA	-	aacattcaacgctgtcggtgagt
406997	MIR215	MIRN215|miRNA215|mir-215	HGNC:31592|MIM:610943|miRBase:MI0000291	1	1q41	microRNA 215	miscRNA	-	atgacctatgaattgacagac
406999	MIR217	MIRN217|mir-217	HGNC:31594|miRBase:MI0000293	2	2p16.1	microRNA 217	miscRNA	-	tactgcatcaggaactgattgga
407000	MIR218-1	MIRN218-1|mir-218-1	HGNC:31595|miRBase:MI0000294	4	4p15.31	microRNA 218-1	miscRNA	-	ttgtgcttgatctaaccatgt
407004	MIR22	MIRN22|hsa-mir-22|miR-22	HGNC:31599|MIM:612077|miRBase:MI0000078	17	17p13.3	microRNA 22	miscRNA	-	agttcttcagtggcaagcttta
407015	MIR26A1	MIR26A|MIRN26A1	HGNC:31610|MIM:612151|miRBase:MI0000083	3	3p22.2	microRNA 26a-1	miscRNA	-	ttcaagtaatccaggataggct
407016	MIR26A2	MIRN26A2	HGNC:31611|MIM:613057|miRBase:MI0000750	12	12q14.1	microRNA 26a-2	miscRNA	-	ttcaagtaatccaggataggct
407017	MIR26B	MIRN26B|hsa-mir-26b|miR-26b	HGNC:31612|MIM:612152|miRBase:MI0000084	2	2q35	microRNA 26b	miscRNA	-	ttcaagtaattcaggataggt
407021	MIR29A	MIRN29|MIRN29A|hsa-mir-29|hsa-mir-29a|miRNA29A	HGNC:31616|MIM:610782|miRBase:MI0000087	7	7q32.3	microRNA 29a	miscRNA	-	actgatttcttttggtgttcag
407024	MIR29B1	MIRN29B1|miRNA29B1	HGNC:31619|MIM:610783|miRBase:MI0000105	7	7q32.3	microRNA 29b-1	miscRNA	-	gctggtttcatatggtggtttaga
407026	MIR29C	MIRN29C|miRNA29C	HGNC:31621|MIM:610784|miRBase:MI0000735	1	1q32.2	microRNA 29c	miscRNA	-	tgaccgatttctcctggtgttc
407040	MIR34A	MIRN34A|miRNA34A|mir-34	HGNC:31635|MIM:611172|miRBase:MI0000268	1	1p36.22|1p36.22	microRNA 34a	miscRNA	-	tggcagtgtcttagctggttgt
407041	MIR34B	MIRN34B|miRNA34B	HGNC:31636|MIM:611374|miRBase:MI0000742	11	11q23.1	microRNA 34b	miscRNA	-	taggcagtgtcattagctgattg
407042	MIR34C	MIRN34C|miRNA34C	HGNC:31637|MIM:611375|miRBase:MI0000743	11	11q23.1	microRNA 34c	miscRNA	-	aggcagtgtagttagctgattgc
407043	MIR7-1	MIRN7-1|hsa-mir-7-1|mir-7-1	HGNC:31638|miRBase:MI0000263	9	9q21.32	microRNA 7-1	miscRNA	-	tggaagactagtgattttgttgt
407054	MIR98	MIRN98|hsa-mir-98|miR-98	HGNC:31649|MIM:300810|miRBase:MI0000100	X	Xp11.22	microRNA 98	miscRNA	-	tgaggtagtaagttgtattgtt
4087	SMAD2	JV18|JV18-1|MADH2|MADR2|hMAD-2|hSMAD2	HGNC:6768|MIM:601366|Ensembl:ENSG00000175387|HPRD:03221|Vega:OTTHUMG00000132652	18	18q21.1	SMAD family member 2	protein-coding	MAD homolog 2|SMAD, mothers against DPP homolog 2|Sma- and Mad-related protein 2|mother against DPP homolog 2|mothers against decapentaplegic homolog 2	atgtcgtccatcttgccattcacgccgccagttgtgaagagactgctgggatggaagaagtcagctggtgggtctggaggagcaggcggaggagagcagaatgggcaggaagaaaagtggtgtgagaaagcagtgaaaagtctggtgaagaagctaaagaaaacaggacgattagatgagcttgagaaagccatcaccactcaaaactgtaatactaaatgtgttaccataccaagcacttgctctgaaatttggggactgagtacaccaaatacgatagatcagtgggatacaacaggcctttacagcttctctgaacaaaccaggtctcttgatggtcgtctccaggtatcccatcgaaaaggattgccacatgttatatattgccgattatggcgc…
4088	SMAD3	HSPC193|HsT17436|JV15-2|LDS1C|MADH3	HGNC:6769|MIM:603109|Ensembl:ENSG00000166949|HPRD:04380|HPRD:08533|Vega:OTTHUMG00000133230	15	15q22.33	SMAD family member 3	protein-coding	MAD homolog 3|MAD, mothers against decapentaplegic homolog 3|SMA- and MAD-related protein 3|SMAD, mothers against DPP homolog 3|hMAD-3|hSMAD3|mad homolog JV15-2|mad protein homolog|mad3|mothers against DPP homolog 3|mothers against decapentaplegic homolog 3	atggagctgtgtgagttcgccttcaatatgaagaaggacgaggtctgcgtgaatccctaccactaccagagagtagagacaccagttctacctcctgtgttggtgccacgccacacagagatcccggccgagttccccccactggacgactacagccattccatccccgaaaacactaacttccccgcaggcatcgagccccagagcaatattccagagaccccaccccctggctacctgagtgaagatggagaaaccagtgaccaccagatgaaccacagcatggacgcaggttctccaaacctatccccgaatccgatgtccccagcacataataacttggacctgcagccagttacctactgcgagccggccttctggtgctccatctcctactac…
4089	SMAD4	DPC4|JIP|MADH4	HGNC:6770|MIM:600993|Ensembl:ENSG00000141646|HPRD:02995|Vega:OTTHUMG00000132696	18	18q21.1	SMAD family member 4	protein-coding	MAD homolog 4|SMAD, mothers against DPP homolog 4|deleted in pancreatic carcinoma locus 4|deletion target in pancreatic carcinoma 4|mothers against decapentaplegic homolog 4|mothers against decapentaplegic, Drosophila, homolog of, 4	atggacaatatgtctattacgaatacaccaacaagtaatgatgcctgtctgagcattgtgcatagtttgatgtgccatagacaaggtggagagagtgaaacatttgcaaaaagagcaattgaaagtttggtaaagaagctgaaggagaaaaaagatgaattggattctttaataacagctataactacaaatggagctcatcctagtaaatgtgttaccatacagagaacattggatgggaggcttcaggtggctggtcggaaaggatttcctcatgtgatctatgcccgtctctggaggtggcctgatcttcacaaaaatgaactaaaacatgttaaatattgtcagtatgcgtttgacttaaaatgtgatagtgtctgtgtgaatccatatcactac…
4094	MAF	c-MAF	HGNC:6776|MIM:177075|Ensembl:ENSG00000178573|HPRD:01518|Vega:OTTHUMG00000137621	16	16q22-q23	v-maf musculoaponeurotic fibrosarcoma oncogene homolog (avian)	protein-coding	Avian musculoaponeurotic fibrosarcoma (MAF) protooncogene|T lymphocyte c-maf long form|c-maf proto-oncogene|proto-oncogene c-Maf|transcription factor Maf	atggcatcagaactggcaatgagcaactccgacctgcccaccagtcccctggccatggaatatgttaatgacttcgatctgatgaagtttgaagtgaaaaaggaaccggtggagaccgaccgcatcatcagccagtgcggccgtctcatcgccgggggctcgctgtcctccacccccatgagcacgccgtgcagctcggtgcccccttcccccagcttctcggcgcccagcccgggctcgggcagcgagcagaaggcgcacctggaagactactactggatgaccggctacccgcagcagctgaaccccgaggcgctgggcttcagccccgaggacgcggtcgaggcgctcatcagcaacagccaccagctccagggcggcttcgatggctacgcgcgc…
4118	MAL	-	HGNC:6817|MIM:188860|Ensembl:ENSG00000172005|HPRD:01789|Vega:OTTHUMG00000132011	2	2cen-q13	mal, T-cell differentiation protein	protein-coding	T-cell differentiation protein MAL|T-lymphocyte maturation-associated protein|myelin and lymphocyte protein	atggcccccgcagcggcgacggggggcagcaccctgcccagtggcttctcggtcttcaccaccttgcccgacttgctcttcatctttgagtttatcttcgggggcctggtgtggatcctggtggcctcctccctggtgccctggcccctggtccagggctgggtgatgttcgtgtctgtgttctgcttcgtggccaccaccaccttgatcatcctgtacataattggagcccacggtggagagacttcctgggtcaccttggacgcagcctaccactgcaccgctgccctcttttacctcagcgcctcagtcctggaggccctggccaccatcacgatgcaagacggcttcacctacaggcactaccatgaaaacattgctgccgtggtgttctcctac…
4163	MCC	MCC1	HGNC:6935|MIM:159350|Ensembl:ENSG00000171444|HPRD:01157|Vega:OTTHUMG00000128804	5	5q21	mutated in colorectal cancers	protein-coding	colorectal mutant cancer protein	atgatggcggccgcggcggcagcggctgcggggagctccagcagcggcggcggcggcggcggcagcggcagcagcagcagcagcagcgacacgtccagcaccggcgaggaggagaggatgcggcgcctcttccagacgtgcgacggcgacggggacggatacatcagcagaaatgacttgctaatggtctgtcgccagctgaatatggaagagtctgtggctgagatcatgaaccagttgggagcagatgaaaatgggaagatttcctttcaggatttcacaagatgccgcatgcagcttgttcgagaaattaggaaggaggaagtagatctttctgcaaagtcagacaactcctgtacaaagaagctgagggatagaattgcttcctggcccacgagc…
4221	MEN1	MEAI|MENIN|SCG2	HGNC:7010|MIM:613733|Ensembl:ENSG00000133895|HPRD:00564|Vega:OTTHUMG00000045366	11	11q13	multiple endocrine neoplasia I	protein-coding	endocrine adenomatosis, multiple|menin	atggggctgaaggccgcccagaagacgctgttcccgctgcgctccatcgacgacgtggtgcgcctgtttgctgccgagctgggccgagaggagccggacctggtgctcctttccttggtgctgggcttcgtggagcattttctggctgtcaaccgcgtcatccctaccaacgttcccgagctcaccttccagcccagccccgcccccgacccgcctggcggcctcacctactttcccgtggccgacctgtctatcatcgccgccctctatgcccgcttcaccgcccagatccgaggcgccgtcgacctgtccctctatcctcgagaagggggtgtctccagccgtgagctggtgaagaaggtctccgatgtcatatggaacagcctcagccgctcctac…
429	ASCL1	ASH1|HASH1|MASH1|bHLHa46	HGNC:738|MIM:100790|Ensembl:ENSG00000139352|HPRD:00011|Vega:OTTHUMG00000169967	12	12q23.2	achaete-scute complex homolog 1 (Drosophila)	protein-coding	ASH-1|achaete scute protein|achaete-scute complex-like 1|achaete-scute homolog 1|class A basic helix-loop-helix protein 46	atggaaagctctgccaagatggagagcggcggcgccggccagcagccccagccgcagccccagcagcccttcctgccgcccgcagcctgtttctttgccacggccgcagccgcggcggccgcagccgccgcagcggcagcgcagagcgcgcagcagcagcagcagcagcagcagcagcagcagcaggcgccgcagctgagaccggcggccgacggccagccctcagggggcggtcacaagtcagcgcccaagcaagtcaagcgacagcgctcgtcttcgcccgaactgatgcgctgcaaacgccggctcaacttcagcggctttggctacagcctgccgcagcagcagccggccgccgtggcgcgccgcaacgagcgcgagcgcaaccgcgtcaagttg…
4292	MLH1	COCA2|FCC2|HNPCC|HNPCC2|hMLH1	HGNC:7127|MIM:120436|Ensembl:ENSG00000076242|HPRD:00390|Vega:OTTHUMG00000130797	3	3p21.3	mutL homolog 1, colon cancer, nonpolyposis type 2 (E. coli)	protein-coding	DNA mismatch repair protein Mlh1|mutL protein homolog 1	atgtcgttcgtggcaggggttattcggcggctggacgagacagtggtgaaccgcatcgcggcgggggaagttatccagcggccagctaatgctatcaaagagatgattgagaactgtttagatgcaaaatccacaagtattcaagtgattgttaaagagggaggcctgaagttgattcagatccaagacaatggcaccgggatcaggaaagaagatctggatattgtatgtgaaaggttcactactagtaaactgcagtcctttgaggatttagccagtatttctacctatggctttcgaggtgaggctttggccagcataagccatgtggctcatgttactattacaacgaaaacagctgatggaaagtgtgcatacagagcaagttactcagatgga…
4303	FOXO4	AFX|AFX1|MLLT7	HGNC:7139|MIM:300033|Ensembl:ENSG00000184481|HPRD:02070|Vega:OTTHUMG00000021789	X	Xq13.1	forkhead box O4	protein-coding	fork head domain transcription factor AFX1|forkhead box protein O4|myeloid/lymphoid or mixed-lineage leukemia (trithorax homolog, Drosophila); translocated to, 7	atggatccggggaatgagaattcagccacagaggctgccgcgatcatagacctagatcccgacttcgaaccccagagccgtccccgctcctgcacctggccccttccccgaccagagatcgctaaccagccgtccgagccgcccgaggtggagccagatctgggggaaaaggccattgaaagcgccccggagaagcgactgacacttgcccagatctacgagtggatggtccgtactgtaccctacttcaaggacaagggtgacagcaacagctcagcaggatggaagaactcgatccgccacaacctgtccctgcacagcaagttcatcaaggttcacaacgaggccaccggcaaaagctcttggtggatgctgaaccctgagggaggcaagagcggc…
4320	MMP11	SL-3|ST3|STMY3	HGNC:7157|MIM:185261|Ensembl:ENSG00000099953|HPRD:01705|Vega:OTTHUMG00000150742	22	22q11.2|22q11.23	matrix metallopeptidase 11 (stromelysin 3)	protein-coding	MMP-11|stromelysin III|stromelysin-3	atggctccggccgcctggctccgcagcgcggccgcgcgcgccctcctgcccccgatgctgctgctgctgctccagccgccgccgctgctggcccgggctctgccgccggacgcccaccacctccatgccgagaggagggggccacagccctggcatgcagccctgcccagtagcccggcacctgcccctgccacgcaggaagccccccggcctgccagcagcctcaggcctccccgctgtggcgtgcccgacccatctgatgggctgagtgcccgcaaccgacagaagaggttcgtgctttctggcgggcgctgggagaagacggacctcacctacaggatccttcggttcccatggcagttggtgcaggagcaggtgcggcagacgatggcagaggcc…
4330	MN1	MGCR|MGCR1|MGCR1-PEN|dJ353E16.2	HGNC:7180|MIM:156100|Ensembl:ENSG00000169184|HPRD:08862|Vega:OTTHUMG00000150975	22	22q11|22q12.1	meningioma (disrupted in balanced translocation) 1	protein-coding	meningioma (translocation balanced)|meningioma chromosome region 1|probable tumor suppressor protein MN1	atgtttgggctggaccaattcgagccccaggtcaacagcaggaacgctggccagggcgagaggaactttaacgagaccggactgagcatgaacacccactttaaggccccggctttccacactggggggccccctggccctgtggatcctgctatgagcgcgctgggcgaacccccgatcttgggcatgaacatggagccctacggcttccacgcgcgcggccactcggagttgcacgcaggggggctgcaagcgcagcctgtgcacggcttctttggcggccagcagcctcaccacggccacccgggaagtcatcatccccaccagcatcacccccactttgggggcaacttcggtggcccggaccccggggcctcgtgcctgcacgggggtcgcctg…
4356	MPP3	DLG3	HGNC:7221|MIM:601114|Ensembl:ENSG00000161647|HPRD:03069|Vega:OTTHUMG00000133838	17	17q21.31	membrane protein, palmitoylated 3 (MAGUK p55 subfamily member 3)	protein-coding	MAGUK p55 subfamily member 3|discs large homolog 3|discs, large homolog 3|membrane protein palmitoylated 3	atgccagtgctatcggaggactctggtttgcatgaaaccctggccctgctgacctcccagctcagacctgactccaaccacaaggaggagatgggcttcctgagggatgttttcagtgaaaaaagcctcagttacttaatgaagattcatgagaagcttcgctattatgaaaggcaaagtccaaccccagttctgcacagcgctgtggccctcgctgaggacgtgatggaggagttgcaggccgcctccgtgcacagtgatgagagggagctgctccagctgctgtccaccccgcacctgagggctgtgctcatggtacatgacacggttgcccagaagaattttgaccccgttctcccgcctctgcctgacaatatcgatgaggattttgatgaggaa…
442892	MIR148B	MIRN148B|mir-148b	HGNC:31761|MIM:613787|miRBase:MI0000811	12	12q13.13	microRNA 148b	miscRNA	-	aagttctgttatacactcaggc
442904	MIR335	MIRN335|hsa-mir-335|miRNA335	HGNC:31773|MIM:611768|miRBase:MI0000816	7	7q32.2	microRNA 335	miscRNA	-	tcaagagcaataacgaaaaatgt
442920	MIR196B	MIRN196B|miR-196b|miRNA196B	HGNC:31790|MIM:609688|miRBase:MI0001150	7	7p15.2	microRNA 196b	miscRNA	-	taggtagtttcctgttgttggg
4436	MSH2	COCA1|FCC1|HNPCC|HNPCC1|LCFS2	HGNC:7325|MIM:609309|Ensembl:ENSG00000095002|HPRD:00389|Vega:OTTHUMG00000128861	2	2p21	mutS homolog 2, colon cancer, nonpolyposis type 1 (E. coli)	protein-coding	DNA mismatch repair protein Msh2|hMSH2|mutS protein homolog 2	atggcggtgcagccgaaggagacgctgcagttggagagcgcggccgaggtcggcttcgtgcgcttctttcagggcatgccggagaagccgaccaccacagtgcgccttttcgaccggggcgacttctatacggcgcacggcgaggacgcgctgctggccgcccgggaggtgttcaagacccagggggtgatcaagtacatggggccggcaggagcaaagaatctgcagagtgttgtgcttagtaaaatgaattttgaatcttttgtaaaagatcttcttctggttcgtcagtatagagttgaagtttataagaatagagctggaaataaggcatccaaggagaatgattggtatttggcatataaggcttctcctggcaatctctctcagtttgaagac…
4477	MSMB	HPC13|IGBF|MSP|MSPB|PN44|PRPS|PSP|PSP-94|PSP57|PSP94	HGNC:7372|MIM:157145|Ensembl:ENSG00000138294|HPRD:01143|Vega:OTTHUMG00000018212	10	10q11.2	microseminoprotein, beta-	protein-coding	beta-microseminoprotein|immunoglobulin binding factor|prostate secreted seminal plasma protein|prostate secretory protein of 94 amino acids|seminal plasma beta-inhibin	atgaatgttctcctgggcagcgttgtgatctttgccaccttcgtgactttatgcaatgcatcatgctatttcatacctaatgagggagttccaggagattcaaccaggaaatgcatggatctcaaaggaaacaaacacccaataaactcggagtggcagactgacaactgtgagacatgcacttgctacgaaacagaaatttcatgttgcacccttgtttctacacctgtgggttatgacaaagacaactgccaaagaatcttcaagaaggaggactgcaagtatatcgtggtggagaagaaggacccaaaaaagacctgttctgtcagtgaatggataatctaa
4485	MST1	D3F15S2|DNF15S2|HGFL|MSP|NF15S2	HGNC:7380|MIM:142408|Ensembl:ENSG00000173531|HPRD:00798|Vega:OTTHUMG00000155918	3	3p21	macrophage stimulating 1 (hepatocyte growth factor-like)	protein-coding	hepatocyte growth factor-like protein|hepatocyte growth factor-like protein homolog|macrophage stimulatory protein|macrophage-stimulating protein	atggggctgtggtgggtcacagtgcagcctccagccagaaggatggggtggctcccactcctgctgcttctgactcaatgcttaggggtccctgggcagcgctcgccattgaatgacttccaagtgctccggggcacagagctacagcacctgctacatgcggtggtgcccgggccttggcaggaggatgtggcagatgctgaagagtgtgctggtcgctgtgggcccttaatggactgccgggccttccactacaacgtgagcagccatggttgccaactgctgccatggactcaacactcgccccacacgaggctgcggcgttctgggcgctgtgacctcttccagaagaaagactacgtacggacctgcatcatgaacaatggggttgggtaccgg…
4495	MT1G	MT1|MT1K	HGNC:7399|MIM:156353|Ensembl:ENSG00000125144|HPRD:11827|Vega:OTTHUMG00000133275	16	16q13	metallothionein 1G	protein-coding	MT-1G|MT-1K|MT-IG|metallothionein 1K|metallothionein-1G|metallothionein-1K|metallothionein-IG	atggaccccaactgctcctgtgccgctggtgtctcctgcacctgcgccagctcctgcaagtgcaaagagtgcaaatgcacctcctgcaagaagagctgctgctcctgctgccctgtgggctgtgccaagtgtgcccaaggctgcatctgcaaaggggcatcggagaagtgcagctgctgcgcctga
4507	MTAP	MSAP|c86fus	HGNC:7413|MIM:156540|Ensembl:ENSG00000099810|HPRD:01134|Vega:OTTHUMG00000019690	9	9p21	methylthioadenosine phosphorylase	protein-coding	5'-methylthioadenosine phosphorylase|MTA phosphorylase|MTAPase|MeSAdo phosphorylase|S-methyl-5'-thioadenosine phosphorylase	atggcctctggcaccaccaccaccgccgtgaagattggaataattggtggaacaggcctggatgatccagaaattttagaaggaagaactgaaaaatatgtggatactccatttggcaagccatctgatgccttaattttggggaagataaaaaatgttgattgcgtcctccttgcaaggcatggaaggcagcacaccatcatgccttcaaaggtcaactaccaggcgaacatctgggctttgaaggaagagggctgtacacatgtcatagtgaccacagcttgtggctccttgagggaggagattcagcccggcgatattgtcattattgatcagttcattgacaggaccactatgagacctcagtccttctatgatggaagtcattcttgtgccaga…
4582	MUC1	CD227|EMA|H23AG|KL-6|MAM6|MUC-1|MUC-1/SEC|MUC-1/X|MUC1/ZD|PEM|PEMT|PUM	HGNC:7508|MIM:158340|Ensembl:ENSG00000185499|HPRD:01152|Vega:OTTHUMG00000035681	1	1q21	mucin 1, cell surface associated	protein-coding	DF3 antigen|H23 antigen|breast carcinoma-associated antigen DF3|carcinoma-associated mucin|episialin|mucin 1, transmembrane|mucin-1|peanut-reactive urinary mucin|polymorphic epithelial mucin|tumor associated epithelial mucin|tumor-associated epithelial membrane antigen|tumor-associated mucin	atgacaccgggcacccagtctcctttcttcctgctgctgctcctcacagtgcttacagctaccacagcccctaaacccgcaacagttgttacgggttctggtcatgcaagctctaccccaggtggagaaaaggagacttcggctacccagagaagttcagtgcccagctctactgagaagaatgcttttaattcctctctggaagatcccagcaccgactactaccaagagctgcagagagacatttctgaaatgtttttgcagatttataaacaagggggttttctgggcctctccaatattaagttcaggccaggatctgtggtggtacaattgactctggccttccgagaaggtaccatcaatgtccacgacgtggagacacagttcaatcagtat…
4595	MUTYH	CYP2C|MYH	HGNC:7527|MIM:604933|Ensembl:ENSG00000132781|HPRD:05380|Vega:OTTHUMG00000007682	1	1p34.1	mutY homolog (E. coli)	protein-coding	A/G-specific adenine DNA glycosylase	atgacaccgctcgtctcccgcctgagtcgtctgtgggccatcatgaggaagccacgagcagccgtgggaagtggtcacaggaagcaggcagccagccaggaagggaggcagaagcatgctaagaacaacagtcaggccaagccttctgcctgtgatggcctggccaggcagccggaagaggtggtattgcaggcctctgtctcctcataccatctattcagagacgtagctgaagtcacagccttccgagggagcctgctaagctggtacgaccaagagaaacgggacctaccatggagaagacgggcagaagatgagatggacctggacaggcgggcatatgctgtgtgggtctcagaggtcatgctgcagcagacccaggttgccactgtgatcaac…
4601	MXI1	MAD2|MXD2|MXI|bHLHc11	HGNC:7534|MIM:600020|Ensembl:ENSG00000119950|HPRD:02486|Vega:OTTHUMG00000019033	10	10q24-q25	MAX interactor 1	protein-coding	MAX dimerization protein 2|Max-related transcription factor|class C basic helix-loop-helix protein 11|max-interacting protein 1	atgccgagcccccgactgcagcattcaaagcccccacggaggttgagccgggcacagaaacacagcagcgggagcagcaacaccagcactgccaacagacgagctcatctgcgcctttgtttagaacgcttaaaagttctgattccactaggaccagactgcacccggcacacaacacttggtttgctcaacaaagccaaagcacacatcaagaaacttgaagaagctgaaagaaaaagccagcaccagctcgagaatttggaacgagaacagagatttttaaagtggcgactggaacagctgcagggtcctcaggagatggaacgaatacgaatggacagcattggatcaactatttcttcagatcgttctgattcagagcgagaggagattgaagtg…
463	ZFHX3	ATBF1|ATBT|ZNF927	HGNC:777|MIM:104155|Ensembl:ENSG00000140836|HPRD:00075|Vega:OTTHUMG00000137599	16	16q22.3	zinc finger homeobox 3	protein-coding	AT motif-binding factor 1|AT-binding transcription factor 1|ZFH-3|alpha-fetoprotein enhancer binding protein|alpha-fetoprotein enhancer-binding protein|zinc finger homeobox protein 3|zinc finger homeodomain protein 3	atgcggctcgggggcgggcagctggtgtcagaggagctgatgaacctgggcgagagcttcatccagaccaacgacccgtcgctgaagctcttccagtgcgccgtctgcaacaagttcacgacggacaacctggacatgctgggcctgcacatgaacgtggagcgcagcctgtcggaggacgagtggaaggcggtgatgggggactcataccagtgcaagctctgccgctacaacacccagctcaaggccaacttccagctgcactgcaagacagacaagcacgtgcagaagtaccagctggtggcccacatcaaggagggcggcaaggccaacgagtggaggctcaagtgtgtggccatcggcaaccccgtgcacctcaagtgcaacgcctgtgactac…
4681	NBL1	D1S1733E|DAN|DAND1|NB|NO3	HGNC:7650|MIM:600613|Ensembl:ENSG00000158747|HPRD:09001|Vega:OTTHUMG00000002700	1	1p36.13	neuroblastoma, suppression of tumorigenicity 1	protein-coding	DAN domain family member 1|differential screening-selected gene aberrant in neuroblastoma|neuroblastoma candidate region, suppression of tumorigenicity 1|neuroblastoma suppressor of tumorigenicity 1	atgatgcttcgggtcctggtgggggctgtcctccctgccatgctactggctgccccaccacccatcaacaagctggcactgttcccagataagagtgcctggtgcgaagccaagaacatcacccagatcgtgggccacagcggctgtgaggccaagtccatccagaacagggcgtgcctaggacagtgcttcagctacagcgtccccaacaccttcccacagtccacagagtccctggttcactgtgactcctgcatgccagcccagtccatgtgggagattgtgacgctggagtgcccgggccacgaggaggtgcccagggtggacaagctggtggagaagatcctgcactgtagctgccaggcctgcggcaaggagcctagtcacgaggggctgagc…
4692	NDN	HsT16328|PWCR	HGNC:7675|MIM:602117|Ensembl:ENSG00000182636|HPRD:03667|Vega:OTTHUMG00000129161	15	15q11.2-q12	necdin homolog (mouse)	protein-coding	necdin	atgtcagaacaaagtaaggatctgagcgaccctaactttgcagccgaggcccccaactccgaggtgcacagcagccctggggtttcggagggggttcctccgtccgcgaccctggcagagccgcagagccctcctctaggcccgacggccgctccgcaggccgcgccgcctccccaggccccgaacgacgagggcgacccgaaggccctgcagcaggctgcggaggagggccgcgcccaccaggccccgagcgcggcccagccgggcccggcaccgccagccccggcgcagctggtgcagaaggcgcacgagctcatgtggtacgtgctggtcaaggaccagaagaagatgatcatctggtttccagacatggtgaaagatgtcatcggcagctacaag…
472	ATM	AT1|ATA|ATC|ATD|ATDC|ATE|TEL1|TELO1	HGNC:795|MIM:607585|Ensembl:ENSG00000149311|HPRD:06347|Vega:OTTHUMG00000166480	11	11q22-q23	ataxia telangiectasia mutated	protein-coding	A-T mutated|AT mutated|TEL1, telomere maintenance 1, homolog|serine-protein kinase ATM	atgagtctagtacttaatgatctgcttatctgctgccgtcaactagaacatgatagagctacagaacgaaagaaagaagttgagaaatttaagcgcctgattcgagatcctgaaacaattaaacatctagatcggcattcagattccaaacaaggaaaatatttgaattgggatgctgtttttagatttttacagaaatatattcagaaagaaacagaatgtctgagaatagcaaaaccaaatgtatcagcctcaacacaagcctccaggcagaaaaagatgcaggaaatcagtagtttggtcaaatacttcatcaaatgtgcaaacagaagagcacctaggctaaaatgtcaagaactcttaaattatatcatggatacagtgaaagattcatctaat…
4756	NEO1	IGDCC2|NGN	HGNC:7754|MIM:601907|Ensembl:ENSG00000067141|HPRD:03549|Vega:OTTHUMG00000133509	15	15q22.3-q23	neogenin 1	protein-coding	immunoglobulin superfamily DCC subclass member 2|neogenin|neogenin homolog 1	atggcggcggagcggggagcccggcgactcctcagcaccccctccttctggctctactgcctgctgctgctcgggcgccgggcgccgggcgccgcggccgccaggagcggctccgcgccgcagtccccaggagccagcattcgaacgttcactccattttattttctggtggagccggtggatacactctcagttagaggctcttctgttatattaaactgttcagcatattctgagccttctccaaaaattgaatggaaaaaagatggaacttttttaaacttagtatcagatgatcgacgccagcttctcccggatggatctttatttatcagcaatgtggtgcattccaaacacaataaacctgatgaaggttattatcagtgtgtggccactgtt…
4763	NF1	NFNS|VRNF|WSS	HGNC:7765|MIM:613113|Ensembl:ENSG00000196712|HPRD:01203|Vega:OTTHUMG00000132871	17	17q11.2	neurofibromin 1	protein-coding	neurofibromatosis-related protein NF-1|neurofibromin	atggccgcgcacaggccggtggaatgggtccaggccgtggtcagccgcttcgacgagcagcttccaataaaaacaggacagcagaacacacataccaaagtcagtactgagcacaacaaggaatgtctaatcaatatttccaaatacaagttttctttggttataagcggcctcactactattttaaagaatgttaacaatatgagaatatttggagaagctgctgaaaaaaatttatatctctctcagttgattatattggatacactggaaaaatgtcttgctgggcaaccaaaggacacaatgagattagatgaaacgatgctggtcaaacagttgctgccagaaatctgccattttcttcacacctgtcgtgaaggaaaccagcatgcagctgaa…
4771	NF2	ACN|BANF|SCH	HGNC:7773|MIM:607379|Ensembl:ENSG00000186575|HPRD:06980|Vega:OTTHUMG00000030727	22	22q12.2	neurofibromin 2 (merlin)	protein-coding	merlin|moesin-ezrin-radixin like|moesin-ezrin-radixin-like protein|moesin-ezrin-radizin-like protein|neurofibromin 2 (bilateral acoustic neuroma)|neurofibromin-2|schwannomerlin|schwannomin	atggccggggccatcgcttcccgcatgagcttcagctctctcaagaggaagcaacccaagacgttcaccgtgaggatcgtcaccatggacgccgagatggagttcaattgcgagatgaagtggaaagggaaggacctctttgatttggtgtgccggactctggggctccgagaaacctggttctttggactgcagtacacaatcaaggacacagtggcctggctcaaaatggacaagaaggtactggatcatgatgtttcaaaggaagaaccagtcacctttcacttcttggccaaattttatcctgagaatgctgaagaggagctggttcaggagatcacacaacatttattcttcttacaggtaaagaagcagattttagatgaaaagatctactgc…
4790	NFKB1	EBP-1|KBF1|NF-kappa-B|NF-kappaB|NFKB-p105|NFKB-p50|NFkappaB|p105|p50	HGNC:7794|MIM:164011|Ensembl:ENSG00000109320|HPRD:01238|Vega:OTTHUMG00000161080	4	4q24	nuclear factor of kappa light polypeptide gene enhancer in B-cells 1	protein-coding	DNA binding factor KBF1|DNA-binding factor KBF1|NF-kappabeta|nuclear factor NF-kappa-B p105 subunit|nuclear factor NF-kappa-B p50 subunit|nuclear factor kappa-B DNA binding subunit	atggcagaagatgatccatatttgggaaggcctgaacaaatgtttcatttggatccttctttgactcatacaatatttaatccagaagtatttcaaccacagatggcactgccaacagatggcccataccttcaaatattagagcaacctaaacagagaggatttcgtttccgttatgtatgtgaaggcccatcccatggtggactacctggtgcctctagtgaaaagaacaagaagtcttaccctcaggtcaaaatctgcaactatgtgggaccagcaaaggttattgttcagttggtcacaaatggaaaaaatatccacctgcatgcccacagcctggtgggaaaacactgtgaggatgggatctgcactgtaactgctggacccaaggacatggtg…
4804	NGFR	CD271|Gp80-LNGFR|TNFRSF16|p75(NTR)|p75NTR	HGNC:7809|MIM:162010|Ensembl:ENSG00000064300|HPRD:01197|Vega:OTTHUMG00000161495	17	17q21-q22	nerve growth factor receptor	protein-coding	NGF receptor|TNFR superfamily, member 16|low affinity nerve growth factor receptor|low affinity neurotrophin receptor p75NTR|low-affinity nerve growth factor receptor|p75 ICD|tumor necrosis factor receptor superfamily member 16	atgggggcaggtgccaccggccgcgccatggacgggccgcgcctgctgctgttgctgcttctgggggtgtcccttggaggtgccaaggaggcatgccccacaggcctgtacacacacagcggtgagtgctgcaaagcctgcaacctgggcgagggtgtggcccagccttgtggagccaaccagaccgtgtgtgagccctgcctggacagcgtgacgttctccgacgtggtgagcgcgaccgagccgtgcaagccgtgcaccgagtgcgtggggctccagagcatgtcggcgccgtgcgtggaggccgacgacgccgtgtgccgctgcgcctacggctactaccaggatgagacgactgggcgctgcgaggcgtgccgcgtgtgcgaggcgggctcgggc…
4824	NKX3-1	BAPX2|NKX3|NKX3.1|NKX3A	HGNC:7838|MIM:602041|Ensembl:ENSG00000167034|HPRD:03620|Vega:OTTHUMG00000097851	8	8p21.2	NK3 homeobox 1	protein-coding	NK homeobox, family 3, A|NK3 transcription factor homolog A|NK3 transcription factor related, locus 1|homeobox protein NK-3 homolog A|homeobox protein Nkx-3.1	atgctcagggttccggagccgcggcccggggaggcgaaagcggagggggccgcgccgccgaccccgtccaagccgctcacgtccttcctcatccaggacatcctgcgggacggcgcgcagcggcaaggcggccgcacgagcagccagagacagcgcgacccggagccggagccagagccagagccagagggaggacgcagccgcgccggggcgcagaacgaccagctgagcaccgggccccgcgccgcgccggaggaggccgagacgctggcagagaccgagccagaaaggcacttggggtcttatctgttggactctgaaaacacttcaggcgcccttccaaggcttccccaaacccctaagcagccgcagaagcgctcccgagctgccttctcccac…
4830	NME1	AWD|GAAD|NB|NBS|NDKA|NDPK-A|NDPKA|NM23|NM23-H1	HGNC:7849|MIM:156490|Ensembl:ENSG00000239672|HPRD:01131|Vega:OTTHUMG00000137474	17	17q21.3	non-metastatic cells 1, protein (NM23A) expressed in	protein-coding	NDP kinase A|granzyme A-activated DNase|metastasis inhibition factor nm23|nucleoside diphosphate kinase A|tumor metastatic process-associated protein	atggccaactgtgagcgtaccttcattgcgatcaaaccagatggggtccagcggggtcttgtgggagagattatcaagcgttttgagcagaaaggattccgccttgttggtctgaaattcatgcaagcttccgaagatcttctcaaggaacactacgttgacctgaaggaccgtccattctttgccggcctggtgaaatacatgcactcagggccggtagttgccatggtctgggaggggctgaatgtggtgaagacgggccgagtcatgctcggggagaccaaccctgcagactccaagcctgggaccatccgtggagacttctgcatacaagttggcaggaacattatacatggcagtgattctgtggagagtgcagagaaggagatcggcttgtgg…
4851	NOTCH1	TAN1|hN1	HGNC:7881|MIM:190198|Ensembl:ENSG00000148400|HPRD:01827|Vega:OTTHUMG00000020935	9	9q34.3	notch 1	protein-coding	Notch homolog 1, translocation-associated|neurogenic locus notch homolog protein 1|translocation-associated notch protein TAN-1	atgccgccgctcctggcgcccctgctctgcctggcgctgctgcccgcgctcgccgcacgaggcccgcgatgctcccagcccggtgagacctgcctgaatggcgggaagtgtgaagcggccaatggcacggaggcctgcgtctgtggcggggccttcgtgggcccgcgatgccaggaccccaacccgtgcctcagcaccccctgcaagaacgccgggacatgccacgtggtggaccgcagaggcgtggcagactatgcctgcagctgtgccctgggcttctctgggcccctctgcctgacacccctggacaatgcctgcctcaccaacccctgccgcaacgggggcacctgcgacctgctcacgctgacggagtacaagtgccgctgcccgcccggctgg…
4897	NRCAM	-	HGNC:7994|MIM:601581|Ensembl:ENSG00000091129|HPRD:07207|Vega:OTTHUMG00000154973	7	7q31	neuronal cell adhesion molecule	protein-coding	NgCAM-related cell adhesion molecule|neuronal surface protein Bravo	atgcagcttaaaataatgccgaaaaagaagcgcttatctgcgggcagagtgcccctgattctcttcctgtgccagatgattagtgcactggaagtacctcttgatccaaaacttcttgaagacttggtacagcctccaaccatcacccaacagtctccaaaagattacattattgaccctcgggagaatattgtaatccagtgtgaagccaaagggaaaccgcccccaagcttttcctggacccgtaatgggactcattttgacatcgataaagaccctctggtcaccatgaagcctggcacaggaacgctcataattaacatcatgagcgaagggaaagctgagacctatgaaggagtctatcagtgtacagcaaggaacgaacgcggagctgcagtt…
494324	MIR375	MIRN375|hsa-mir-375|miRNA375	HGNC:31868|MIM:611173|miRBase:MI0000783	2	2q35	microRNA 375	miscRNA	-	tttgttcgttcggctcgcgtga
4978	OPCML	IGLON1|OBCAM|OPCM	HGNC:8143|MIM:600632|Ensembl:ENSG00000183715|HPRD:07198|Vega:OTTHUMG00000163658	11	11q25	opioid binding protein/cell adhesion molecule-like	protein-coding	IgLON family member 1|opioid binding protein/cell adhesion molecule-like preprotein|opioid-binding protein/cell adhesion molecule	atgtaccatcctgcctactgggtcgtcttctcggcgacaactgccctgctcttcatcccaggagtgcccgtgcgcagcggagatgccaccttccccaaagctatggacaacgtgacggtccggcagggggagagcgccaccctcaggtgtaccatagatgaccgggtaacccgggtggcctggctaaaccgcagcaccatcctctacgctgggaatgacaagtggtccatagaccctcgtgtgatcatcctggtcaatacaccaacccagtacagcatcatgatccaaaatgtggatgtgtatgacgaaggtccgtacacctgctctgtgcagacagacaatcatcccaaaacgtcccgggttcacctaatagtgcaagttcctcctcagatcatgaat…
5002	SLC22A18	BWR1A|BWSCR1A|HET|IMPT1|ITM|ORCTL2|SLC22A1L|TSSC5|p45-BWR1A	HGNC:10964|MIM:602631|Ensembl:ENSG00000110628|HPRD:04024|Vega:OTTHUMG00000010037	11	11p15.5	solute carrier family 22, member 18	protein-coding	Beckwith-Wiedemann syndrome chromosome region 1, candidate A|ORCTL-2|beckwith-Wiedemann syndrome chromosomal region 1 candidate gene A protein|efflux transporter-like protein|imprinted multi-membrane spanning polyspecific transporter-related protein 1|imprinted multi-membrane-spanning polyspecific transporter-related protein 1|organic cation transporter-like 2|organic cation transporter-like prot…	atgcagggagctcgggctcccagggaccagggccggtcccccggcaggatgagcgctctaggccggtcctcggtcatcttgcttacctacgtgctggccgccacagaacttacctgcctcttcatgcagttctccatcgtgccatacctgtctcggaaactgggcctggattccattgccttcggctacctgcaaaccaccttcggggtgctgcagctgctgggcgggccggtatttggcaggttcgcagaccagcgcggggcgcgggcggcgctcacgctctccttcctggctgccttggcgctctacctgctcctggcggccgcctccagcccggccctgcccggggtctacctgctcttcgcctcgcgcctgcccggagcgctcatgcacacgctg…
5047	PAEP	GD|GdA|GdF|GdS|PAEG|PEP|PP14	HGNC:8573|MIM:173310|Ensembl:ENSG00000122133|HPRD:01411|Vega:OTTHUMG00000020914	9	9q34	progestagen-associated endometrial protein	protein-coding	PEG|PP14 protein (placental protein 14)|alpha uterine protein|glycodelin|glycodelin-A|glycodelin-F|glycodelin-S|placental protein 14|pregnancy-associated endometrial alpha-2 globulin|pregnancy-associated endometrial alpha-2-globulin|progestagen-associated endometrial protein (placental protein 14, pregnancy-associated endometrial a|progesterone-associated endometrial protein	atgctgtgcctcctgctcaccctgggcgtggccctggtctgtggtgtcccggccatggacatcccccagaccaagcaggacctggagctcccaaagttggcagggacctggcactccatggccatggcgaccaacaacatctccctcatggcgacactgaaggcccctctgagggtccacatcacctcactgttgcccacccccgaggacaacctggagatcgttctgcacagatgggagaacaacagctgtgttgagaagaaggtccttggagagaagactgagaatccaaagaagttcaagatcaactatacggtggcgaacgaggccacgctgctcgatactgactacgacaatttcctgtttctctgcctacaggacaccaccacccccatccag…
5048	PAFAH1B1	LIS1|LIS2|MDCR|MDS|PAFAH	HGNC:8574|MIM:601545|Ensembl:ENSG00000007168|HPRD:03329	17	17p13.3	platelet-activating factor acetylhydrolase 1b, regulatory subunit 1 (45kDa)	protein-coding	LIS-1|PAF acetylhydrolase 45 kDa subunit|PAF-AH 45 kDa subunit|PAF-AH alpha|PAFAH alpha|lissencephaly 1 protein|lissencephaly-1 protein|platelet-activating factor acetylhydrolase IB subunit alpha|platelet-activating factor acetylhydrolase, isoform Ib, alpha subunit (45kD)|platelet-activating factor acetylhydrolase, isoform Ib, subunit 1 (45kDa)	atggtgctgtcccagagacaacgagatgaactaaatcgagctatagcagattatcttcgttcaaatggctatgaagaggcatattcagtttttaaaaaggaagctgaattagatgtgaatgaagaattagataaaaagtatgctggtcttttggaaaaaaaatggacatctgttattagattacaaaagaaggttatggaattagaatcaaagctaaatgaagcaaaagaagaatttacgtcaggtggacctcttggtcagaaacgagacccaaaagaatggattccccgtccgccagaaaaatatgcattgagtggtcacaggagtccagtcactcgagtcattttccatcctgtgttcagtgttatggtctctgcttcagaggatgctacaattaag…
50514	2020-12-01	CTS9	HGNC:23658|MIM:604767|Ensembl:ENSG00000173077|HPRD:16068|Vega:OTTHUMG00000020549	9	9q32	deleted in esophageal cancer 1	protein-coding	candidate tumor suppressor CTS9	atgacaatgaatgttctggaggctgggaagtggaagagcattgtgccagcacctggtgagggccttcttgccgtgttacacatgatggtttttactgatgccctgcacagagagaggtctgtaaagtggcaagcaggagtctgctacaatggaggaaaggattttgctgtatctcttgccaggcccaaggctgcagagggaattgcagattga
5071	PARK2	AR-JP|LPRS2|PDJ|PRKN	HGNC:8607|MIM:602544|Ensembl:ENSG00000185345|HPRD:03967|Vega:OTTHUMG00000015970	6	6q25.2-q27	parkinson protein 2, E3 ubiquitin protein ligase (parkin)	protein-coding	E3 ubiquitin ligase|E3 ubiquitin-protein ligase parkin|Parkinson disease (autosomal recessive, juvenile) 2, parkin|parkin 2|parkinson disease protein 2|parkinson juvenile disease protein 2	atgatagtgtttgtcaggttcaactccagccatggtttcccagtggaggtcgattctgacaccagcatcttccagctcaaggaggtggttgctaagcgacagggggttccggctgaccagttgcgtgtgattttcgcagggaaggagctgaggaatgactggactgtgcagaattgtgacctggatcagcagagcattgttcacattgtgcagagaccgtggagaaaaggtcaagaaatgaatgcaactggaggcgacgaccccagaaacgcggcgggaggctgtgagcgggagccccagagcttgactcgggtggacctcagcagctcagtcctcccaggagactctgtggggctggctgtcattctgcacactgacagcaggaaggactcaccacca…
5074	PAWR	PAR4|Par-4	HGNC:8614|MIM:601936|Ensembl:ENSG00000177425|HPRD:09051|Vega:OTTHUMG00000170080	12	12q21	PRKC, apoptosis, WT1, regulator	protein-coding	PRKC apoptosis WT1 regulator protein|WT1-interacting protein|prostate apoptosis response 4 protein|prostate apoptosis response protein 4|prostate apoptosis response protein PAR-4|transcriptional repressor PAR4	atggcgaccggtggctaccggaccagcagcggcctcggcggcagcaccacagacttcctggaggagtggaaggcgaaacgcgagaagatgcgcgccaagcagaaccccccgggcccggcccccccgggagggggcagcagcgacgccgctgggaagccccccgcgggggctctgggcaccccggcggccgccgctgccaacgagctcaacaacaacctcccgggcggcgcgccggccgcacctgccgtccccggtcccgggggcgtgaactgcgcggtcggctccgccatgctgacgcgggcggcccccggcccgcggcggtcggaggacgagcccccagccgcctctgcctcggctgcaccgccgccccagcgtgacgaggaggagccggacggcgtc…
5078	PAX4	KPD|MODY9	HGNC:8618|MIM:167413|Ensembl:ENSG00000106331|HPRD:01333|Vega:OTTHUMG00000157562	7	7q32	paired box 4	protein-coding	paired box gene 4|paired box protein Pax-4|paired domain gene 4	atgaaccagcttggggggctctttgtgaatggccggcccctgcctctggatacccggcagcagattgtgcggctagcagtcagtggaatgcggccctgtgacatctcacggatccttaaggtatctaatggctgtgtgagcaagatcctagggcgttactaccgcacaggtgtcttggagccaaagggcattgggggaagcaagccacggctggctacaccccctgtggtggctcgaattgcccagctgaagggtgagtgtccagccctctttgcctgggaaatccaacgccagctttgtgctgaagggctttgcacccaggacaagactcccagtgtctcctccatcaaccgagtcctgcgggcattacaggaggaccagggactaccgtgcacacgg…
5079	PAX5	BSAP	HGNC:8619|MIM:167414|Ensembl:ENSG00000196092|HPRD:01334|Vega:OTTHUMG00000019907	9	9p13	paired box 5	protein-coding	B cell specific activator protein|B-cell lineage specific activator|B-cell-specific transcription factor|paired box homeotic gene 5|paired box protein Pax-5|transcription factor PAX 5	atggatttagagaaaaattatccgactcctcggaccagcaggacaggacatggaggagtgaatcagcttgggggggtttttgtgaatggacggccactcccggatgtagtccgccagaggatagtggaacttgctcatcaaggtgtcaggccctgcgacatctccaggcagcttcgggtcagccatggttgtgtcagcaaaattcttggcaggtattatgagacaggaagcatcaagcctggggtaattggaggatccaaaccaaaggtcgccacacccaaagtggtggaaaaaatcgctgaatataaacgccaaaatcccaccatgtttgcctgggagatcagggaccggctgctggcagagcgggtgtgtgacaatgacaccgtgcctagcgtcagt…
5080	PAX6	AN|AN2|D11S812E|MGDA|WAGR	HGNC:8620|MIM:607108|Ensembl:ENSG00000007372|HPRD:06167|Vega:OTTHUMG00000041447	11	11p13	paired box 6	protein-coding	aniridia type II protein|oculorhombin|paired box homeotic gene-6|paired box protein Pax-6	atgcagaacagtcacagcggagtgaatcagctcggtggtgtctttgtcaacgggcggccactgccggactccacccggcagaagattgtagagctagctcacagcggggcccggccgtgcgacatttcccgaattctgcaggtgtccaacggatgtgtgagtaaaattctgggcaggtattacgagactggctccatcagacccagggcaatcggtggtagtaaaccgagagtagcgactccagaagttgtaagcaaaatagcccagtataagcgggagtgcccgtccatctttgcttgggaaatccgagacagattactgtccgagggggtctgtaccaacgataacataccaagcgtgtcatcaataaacagagttcttcgcaacctggctagcgaa…
50943	FOXP3	AIID|DIETER|IPEX|PIDX|XPID	HGNC:6106|MIM:300292|Ensembl:ENSG00000049768|HPRD:02242|Vega:OTTHUMG00000024135	X	Xp11.23	forkhead box P3	protein-coding	FOXP3delta7|forkhead box protein P3|immune dysregulation, polyendocrinopathy, enteropathy, X-linked|immunodeficiency, polyendocrinopathy, enteropathy, X-linked|scurfin	atgcccaaccccaggcctggcaagccctcggccccttccttggcccttggcccatccccaggagcctcgcccagctggagggctgcacccaaagcctcagacctgctgggggcccggggcccagggggaaccttccagggccgagatcttcgaggcggggcccatgcctcctcttcttccttgaaccccatgccaccatcgcagctgcagctctcaacggtggatgcccacgcccggacccctgtgctgcaggtgcaccccctggagagcccagccatgatcagcctcacaccacccaccaccgccactggggtcttctccctcaaggcccggcctggcctcccacctgggatcaacgtggccagcctggaatgggtgtccagggagccggcactgctc…
51100	SH3GLB1	Bif-1|PPP1R70|dJ612B15.2	HGNC:10833|MIM:609287|Ensembl:ENSG00000097033|HPRD:15333|Vega:OTTHUMG00000010257	1	1p22	SH3-domain GRB2-like endophilin B1	protein-coding	Bax-interacting factor 1|SH3 domain-containing GRB2-like protein B1|SH3-containing protein SH3GLB1|endophilin-B1|protein phosphatase 1, regulatory subunit 70	atgaatatcatggacttcaacgtgaagaagctggcggccgacgcaggcaccttcctcagtcgcgccgtgcagttcacagaagaaaagcttggccaggctgagaagacagaattggatgctcacttagagaacctccttagcaaagctgaatgtaccaaaatatggacagaaaaaataatgaaacaaactgaagtgttattgcagccaaatccaaatgccaggatagaagaatttgtttatgagaaactggatagaaaagctccaagtcgtataaacaacccagaacttttgggacaatatatgattgatgcagggactgagtttggcccaggaacagcttatggtaatgcccttattaaatgtggagaaacccaaaaaagaattggaacagcagacaga…
51147	ING4	my036|p29ING4	HGNC:19423|MIM:608524|Ensembl:ENSG00000111653|HPRD:09774|Vega:OTTHUMG00000141274	12	12p13.31	inhibitor of growth family, member 4	protein-coding	brain my036 protein|candidate tumor suppressor p33 ING1 homolog|inhibitor of growth protein 4	atggctgcggggatgtatttggaacattatctggacagtattgaaaaccttccctttgaattacagagaaactttcagctcatgagggacctagaccaaagaacagaggacctgaaggctgaaattgacaagttggccactgagtatatgagtagtgcccgcagcctgagctccgaggaaaaattggcccttctcaaacagatccaggaagcctatggcaagtgcaaggaatttggtgacgacaaggtgcagcttgccatgcagacctatgagatggtggacaaacacattcggcggctggacacagacctggcccgttttgaggctgatctcaaggagaaacagattgagtcaagtgactatgacagctcttccagcaaaggcaaaaagaaaggccgg…
51177	PLEKHO1	CKIP-1|OC120	HGNC:24310|MIM:608335|Ensembl:ENSG00000023902|HPRD:12217|Vega:OTTHUMG00000012510	1	1q21.2	pleckstrin homology domain containing, family O member 1	protein-coding	2810052M02Rik|C-Jun-binding protein|CK2 interacting protein 1; HQ0024c protein|CK2-interacting protein 1|JBP|OC120|PH domain-containing family O member 1|casein kinase 2-interacting protein 1|osteoclast maturation-associated gene 120 protein|pleckstrin homology domain-containing family O member 1	atgatgaagaagaacaattccgccaagcggggacctcaggatggaaaccagcagcctgcaccgcccgagaaggtcggctgggtccggaaattctgcgggaaagggattttcagggagatttggaaaaaccgctatgtggtgctgaaaggggaccagctctacatctctgagaaggaggtaaaagatgagaaaaatattcaagaggtatttgacctgagtgactatgagaagtgtgaagagctccggaagtccaagagcaggagcaagaaaaatcatagcaagtttactcttgcccactccaaacagcccggtaacacggcacccaacctgatcttcctggcagtgagtccagaagagaaggaatcgtggatcaatgccctcaactctgccatcacccga…
51196	PLCE1	NPHS3|PLCE|PPLC	HGNC:17175|MIM:608414|Ensembl:ENSG00000138193|HPRD:07087|Vega:OTTHUMG00000018789	10	10q23	phospholipase C, epsilon 1	protein-coding	1-phosphatidylinositol-4,5-bisphosphate phosphodiesterase epsilon-1|PLC-epsilon-1|pancreas-enriched phospholipase C|phosphoinositide phospholipase C-epsilon-1|phosphoinositide-specific phospholipase C epsilon-1	atggtttcagaaggaagtgcagcaggaagagactttgcaggaatggaagaggtgaggcagctccacgtgagattctgcaaagggattaagatttggcaccaggcttggtttctgtgcagcctcttaggcagagagccccaggagagggaagcaggctgtcagctgtggctttgcacgctctcagctgtcttgaaggttggttggctcttcccgctctctgaggtacccaattttaccttgttaaaggatggatgtggatgctggaggcttaaagaagaccagatctacaatgcagtgagaagagaagaaacagaaaatacagttggatctctactccatttcctcaccaagctcccagcctccgagacagcccatggaaggataagcgttggtccatgc…
51201	ZDHHC2	DHHC2|ZNF372	HGNC:18469|Ensembl:ENSG00000104219|HPRD:15715|Vega:OTTHUMG00000163860	8	8p22	zinc finger, DHHC-type containing 2	protein-coding	DHHC-2|palmitoyltransferase ZDHHC2|ream|rec|reduced expression associated with metastasis protein|reduced expression in cancer protein|zinc finger DHHC domain-containing protein 2|zinc finger protein 372|zinc finger, DHHC domain containing 2	atggcgccctcgggcccgggcagcagcgccaggcggcggtgccggcgggtgctgtactggatcccggtggtgttcatcaccctcctgctcggctggtcctactacgcctacgccatccagctgtgcatagtgtccatggaaaacactggcgaacaagttgtgtgcctgatggcctatcatctactttttgcaatgtttgtctggtcatactggaaaactatctttacattaccaatgaatccttcaaaagaattccatctctcttatgcagagaaagatttgttggagagagagccaagaggagaagcccatcaggaagttcttaggcgagcagccaaggatcttcccatctataccaggaccatgtctggagccatccgatactgtgacagatgccaa…
51364	ZMYND10	BLU|FLU	HGNC:19412|MIM:607070|Ensembl:ENSG00000004838|HPRD:06145|Vega:OTTHUMG00000156874	3	3p21.3	zinc finger, MYND-type containing 10	protein-coding	protein BLu|zinc finger MYND domain-containing protein 10|zinc finger, MYND domain containing 10	atgggagacctggaactgctgctgcccggggaagctgaagtgctggtgcggggtctgcgcagcttcccgctacgcgagatgggctccgaagggtggaaccagcagcatgagaacctggagaagctgaacatgcaagccatcctcgatgccacagtcagccagggcgagcccattcaggagctgctggtcacccatgggaaggtcccaacactggtggaggagctgatcgcagtggagatgtggaagcagaaggtgttccctgtgttctgcagggtggaggacttcaagccccagaacaccttccccatctacatggtggtgcaccacgaggcctccatcatcaacctcttggagacagtgttcttccacaaggaggtgtgtgagtcagcagaagacact…
51478	HSD17B7	PRAP|SDR37C1	HGNC:5215|MIM:606756|Ensembl:ENSG00000132196|HPRD:05996|Vega:OTTHUMG00000034420	1	1q23	hydroxysteroid (17-beta) dehydrogenase 7	protein-coding	17 beta-hydroxysteroid dehydrogenase type VII|17-beta-HSD 7|17-beta-hydroxysteroid dehydrogenase 7|17beta hydroxysteroid dehydrogenase|3-keto-steroid reductase|estradiol 17-beta-dehydrogenase 7|short chain dehydrogenase/reductase family 37C, member 1	atgcgaaaggtggttttgatcaccggggctagcagtggcattggcctggccctctgcaagcggctgctggcggaagatgatgagcttcatctgtgtttggcgtgcaggaacatgagcaaggcagaagctgtctgtgctgctctgctggcctctcaccccactgctgaggtcaccattgtccaggtggatgtcagcaacctgcagtcggtcttccgggcctccaaggaacttaagcaaaggtttcagagattagactgtatatatctaaatgctgggatcatgcctaatccacaactaaatatcaaagcacttttctttggcctcttttcaagaaaagtgattcatatgttctccacagctgaaggcctgctgacccagggtgataagatcactgctgat…
5157	PDGFRL	PDGRL|PRLTS	HGNC:8805|MIM:604584|Ensembl:ENSG00000104213|HPRD:05206|Vega:OTTHUMG00000130818	8	8p22-p21.3	platelet-derived growth factor receptor-like	protein-coding	PDGF receptor beta-like tumor suppressor|PDGFR-like protein|platelet-derived growth factor receptor-like protein|platelet-derived growth factor-beta-like tumor suppressor	atgaaggtctggctgctgcttggtcttctgctggtgcacgaagcgctggaggatgttactggccaacaccttcccaagaacaagcgtccaaaagaaccaggagagaatagaatcaaacctaccaacaagaaggtgaagcccaaaattcctaaaatgaaggacagggactcagccaattcagcaccaaagacgcagtctatcatgatgcaagtgctggataaaggtcgcttccagaaacccgccgctaccctgagtctgctggcggggcaaactgtagagcttcgatgtaaagggagtagaattgggtggagctaccctgcgtatctggacacctttaaggattctcgcctcagcgtcaagcagaatgagcgctacggccagttgactctggtcaactcc…
51684	SUFU	PRO1280|SUFUH|SUFUXL	HGNC:16466|MIM:607035|Ensembl:ENSG00000107882|HPRD:06124|Vega:OTTHUMG00000018966	10	10q24.32	suppressor of fused homolog (Drosophila)	protein-coding	suppressor of fused homolog	atggcggagctgcggcctagcggcgcccccggccccaccgcgcccccggcccctggcccgactgcccccccggccttcgcttcgctctttcccccgggactgcacgccatctacggagagtgccgccgcctttaccctgaccagccgaacccgctccaggttaccgctatcgtcaagtactggttgggtggcccagaccccttggactatgttagcatgtacaggaatgtggggagcccttctgctaacatccccgagcactggcactacatcagcttcggcctgagtgatctctatggtgacaacagagtccatgagtttacaggaacagatggacctagtggttttggctttgagttgacctttcgtctgaagagagaaactggggagtctgcccca…
51696	HECA	HDC|HDCL|HHDC|dJ225E12.1	HGNC:21041|MIM:607977|Ensembl:ENSG00000112406|HPRD:16265|Vega:OTTHUMG00000015686	6	6q23-q24	headcase homolog (Drosophila)	protein-coding	headcase protein homolog	atgcccaaccccaaaaacagcaaaggcggccgcaaaaacaagcgcgccaacagcagcggcgacgagcaggaaaatggagccggggccctggcagcggcgggcgcggcgggagcggcggccgggggggccctggcggcggcggccggttgcggggcggcggcggcgggcgcgccgggcgccggaggcgcggcgggcgccggaggcgcggggactggcgccgcgaacgctgcggccgccgcgggggctgcggccgcgggcgatgccaaaaacgaagccccatgtgccactcccctgatctgcagcttcggtaggccggtggacctggagaaggacgactaccagaaggtggtgtgcaacaacgagcactgcccctgcagcacctggatgcacctgcagtgc…
51741	WWOX	D16S432E|FOR|FRA16D|HHCMA56|PRO0128|SDR41C1|WOX1	HGNC:12799|MIM:605131|Ensembl:ENSG00000186153|HPRD:05501	16	16q23.3-q24.1	WW domain containing oxidoreductase	protein-coding	WW domain-containing oxidoreductase|WW domain-containing protein WWOX|fragile site FRA16D oxidoreductase|short chain dehydrogenase/reductase family 41C, member 1	atggcagcgctgcgctacgcggggctggacgacacggacagtgaggacgagctgcctccgggctgggaggagagaaccaccaaggacggctgggtttactacgccaatcacaccgaggagaagactcagtgggaacatccaaaaactggaaaaagaaaacgagtggcaggagatttgccatacggatgggaacaagaaactgatgagaacggacaagtgttttttgttgaccatataaataaaagaaccacctacttggacccaagactggcgtttactgtggatgataatccgaccaagccaaccacccggcaaagatacgacggcagcaccactgccatggaaattctccagggccgggatttcactggcaaagtggttgtggtcactggagctaat…
51761	ATP8A2	ATP|ATPIB|IB|ML-1	HGNC:13533|MIM:605870|Ensembl:ENSG00000132932|HPRD:05795|Vega:OTTHUMG00000016611	13	13q12	ATPase, aminophospholipid transporter, class I, type 8A, member 2	protein-coding	ATPase class I type 8A member 2|ATPase, aminophospholipid transporter-like, class I, type 8A, member 2|probable phospholipid-transporting ATPase IB	atgctgaacggcgcaggcctggacaaagctcttaagatgtccctgccgcggaggtcgaggatccgctcgtccgtgggacctgttcgttcttctttgggctataagaaggcagaggatgagatgtcccgggccacgtctgttggagaccagctggaggcacccgcccgcaccatttacctcaaccaaccgcatctcaacaaattccgcgacaaccagatcagtacggccaagtacagcgtgttgacatttctacctcgattcttgtatgagcagattagaagagctgctaatgccttctttctcttcattgccttattacagcaaattccagatgtatctccaacaggaagatataccaccctggtgccattgatcattattttaacaattgcaggcatc…
5178	PEG3	PW1|ZNF904|ZSCAN24	HGNC:8826|MIM:601483|Ensembl:ENSG00000198300|HPRD:03285|Vega:OTTHUMG00000171954	19	19q13.4	paternally expressed 3	protein-coding	Kruppel-type zinc finger protein|paternally-expressed gene 3 protein|zinc finger and SCAN domain-containing protein 24	atgctgcctccaaagcacttgtctgccaccaaacctaagaagtcctgggccccaaatctgtatgagctagacagtgacttgactaaggagccggatgtcatcataggagaaggtccaactgactctgagttttttcatcagaggtttcggaacctaatctatgtggaatttgttgggcctcggaagaccctgatcaaactccgaaacctctgcctcgattggttgcagccggagacccgcaccaaggaggagatcatcgagctcttggtccttgagcagtacctgaccatcatccctgaaaagctcaagccttgggtgcgagcaaaaaagccggagaactgtgagaagctcgtcactctgctggagaattacaaggagatgtaccaaccagaagacgac…
51780	KDM3B	5qNCA|C5orf7|JMJD1B|NET22	HGNC:1337|MIM:609373|Ensembl:ENSG00000120733|HPRD:11055|Vega:OTTHUMG00000163469	5	5q31	lysine (K)-specific demethylase 3B	protein-coding	jmjC domain-containing histone demethylation protein 2B|jumonji domain containing 1B|jumonji domain-containing protein 1B|lysine-specific demethylase 3B|nuclear protein 5qNCA	atggcggacgcggcggcctccccggtgggcaagcggctgctgctgctgttcgcggacactgcggcctcagcctcggcctcggctcccgcggcggcagcggcgagcggagatccggggcctgcgctgcgcactcgagcctggcgggccggcacggtgcgggccatgagcggggcggtgccccaggacctagcgatctttgtagaatttgatggctgtaactggaagcaacactcctgggtaaaagttcatgctgaggaagttatcgtgcttctgctggaagggtctcttgtatgggcgccccgtgaggacccagtccttctccagggcattcgagtctccattgcacaatggccagccctgacttttactccccttgtagataaactgggtttgggttct…
5196	PF4	CXCL4|PF-4|SCYB4	HGNC:8861|MIM:173460|Ensembl:ENSG00000163737|HPRD:01426|Vega:OTTHUMG00000130009	4	4q12-q21	platelet factor 4	protein-coding	C-X-C motif chemokine 4|chemokine (C-X-C motif) ligand 4|iroplact|oncostatin-A	atgagctccgcagccgggttctgcgcctcacgccccgggctgctgttcctggggttgctgctcctgccacttgtggtcgccttcgccagcgctgaagctgaagaagatggggacctgcagtgcctgtgtgtgaagaccacctcccaggtccgtcccaggcacatcaccagcctggaggtgatcaaggccggaccccactgccccactgcccaactgatagccacgctgaagaatggaaggaaaatttgcttggacctgcaagccccgctgtacaagaaaataattaagaaacttttggagagttag
5216	PFN1	-	HGNC:8881|MIM:176610|Ensembl:ENSG00000108518|HPRD:01452|Vega:OTTHUMG00000099396	17	17p13.3	profilin 1	protein-coding	profilin I|profilin-1	atggccgggtggaacgcctacatcgacaacctcatggcggacgggacctgtcaggacgcggccatcgtgggctacaaggactcgccctccgtctgggccgccgtccccgggaaaacgttcgtcaacatcacgccagctgaggtgggtgtcctggttggcaaagaccggtcaagtttttacgtgaatgggctgacacttgggggccagaaatgttcggtgatccgggactcactgctgcaggatggggaatttagcatggatcttcgtaccaagagcaccggtggggcccccaccttcaatgtcactgtcaccaagactgacaagacgctagtcctgctgatgggcaaagaaggtgtccacggtggtttgatcaacaagaaatgttatgaaatggcctcc…
5245	PHB	PHB1	HGNC:8912|MIM:176705|Ensembl:ENSG00000167085|HPRD:01454|Vega:OTTHUMG00000134271	17	17q21	prohibitin	protein-coding	-	atggctgccaaagtgtttgagtccattggcaagtttggcctggccttagctgttgcaggaggcgtggtgaactctgccttatataatgtggatgctgggcacagagctgtcatctttgaccgattccgtggagtgcaggacattgtggtaggggaagggactcattttctcatcccgtgggtacagaaaccaattatctttgactgccgttctcgaccacgtaatgtgccagtcatcactggtagcaaagatttacagaatgtcaacatcacactgcgcatcctcttccggcctgtcgccagccagcttcctcgcatcttcaccagcatcggagaggactatgatgagcgtgtgctgccgtccatcacaactgagatcctcaagtcagtggtggctcgc…
5268	SERPINB5	PI5|maspin	HGNC:8949|MIM:154790|Ensembl:ENSG00000206075|HPRD:01111|Vega:OTTHUMG00000141307	18	18q21.3	serpin peptidase inhibitor, clade B (ovalbumin), member 5	protein-coding	PI-5|peptidase inhibitor 5|protease inhibitor 5 (maspin)|serine (or cysteine) proteinase inhibitor, clade B (ovalbumin), member 5|serpin B5	atggatgccctgcaactagcaaattcggcttttgccgttgatctgttcaaacaactatgtgaaaaggagccactgggcaatgtcctcttctctccaatctgtctctccacctctctgtcacttgctcaagtgggtgctaaaggtgacactgcaaatgaaattggacaggttcttcattttgaaaatgtcaaagatgtaccctttggatttcaaacagtaacatcggatgtaaacaaacttagttccttttactcactgaaactaatcaagcggctctacgtagacaaatctctgaatctttctacagagttcatcagctctacgaagagaccgtatgcaaaggaattggaaactgttgacttcaaagataaattggaagaaacgaaaggtcagatcaac…
5276	SERPINI2	MEPI|PANCPIN|PI14|TSA2004	HGNC:8945|MIM:605587|Ensembl:ENSG00000114204|HPRD:05722|Vega:OTTHUMG00000158231	3	3q26	serpin peptidase inhibitor, clade I (pancpin), member 2	protein-coding	PI-14|myoepithelium-derived serine protease inhibitor|pancreas-specific protein TSA2004|peptidase inhibitor 14|protease inhibitor 14|serine (or cysteine) proteinase inhibitor, clade I (neuroserpin), member 2|serine (or cysteine) proteinase inhibitor, clade I (pancpin), member 2|serpin I2	atggacacaatcttcttgtggagtcttctattgctgttttttggaagtcaagcctcaagatgctcagctcaaaaaaataccgaatttgcagtggatctttatcaagaggtttccttatctcataaggacaacattatattttcaccccttggaataactttggttcttgagatggtacaactgggagccaaaggaaaagcacagcagcagataagacaaactttaaaacaacaggaaacctcagctggggaagaattttttgtactgaagtcatttttctctgccatctcagagaaaaaacaagaatttacatttaatcttgccaatgccctctaccttcaagaaggattcactgtgaaagaacagtatctccatggcaacaaggaattttttcagagt…
5310	PKD1	PBP|Pc-1|TRPP1	HGNC:9008|MIM:601313|Ensembl:ENSG00000008710|HPRD:03203|Vega:OTTHUMG00000155795	16	16p13.3	polycystic kidney disease 1 (autosomal dominant)	protein-coding	autosomal dominant polycystic kidney disease 1 protein|polycystic kidney disease-associated protein|polycystin 1|polycystin-1|transient receptor potential cation channel, subfamily P, member 1	atgccgcccgccgcgcccgcccgcctggcgctggccctgggcctgggcctgtggctcggggcgctggcggggggccccgggcgcggctgcgggccctgcgagcccccctgcctctgcggcccagcgcccggcgccgcctgccgcgtcaactgctcgggccgcgggctgcggacgctcggtcccgcgctgcgcatccccgcggacgccacagcgctagacgtctcccacaacctgctccgggcgctggacgttgggctcctggcgaacctctcggcgctggcagagctggatataagcaacaacaagatttctacgttagaagaaggaatatttgctaatttatttaatttaagtgaaataaacctgagtgggaacccgtttgagtgtgactgtggcctg…
5320	PLA2G2A	MOM1|PLA2|PLA2B|PLA2L|PLA2S|PLAS1|sPLA2	HGNC:9031|MIM:172411|Ensembl:ENSG00000188257|HPRD:01397|Vega:OTTHUMG00000002699	1	1p35	phospholipase A2, group IIA (platelets, synovial fluid)	protein-coding	GIIC sPLA2|NPS-PLA2|group IIA phospholipase A2|non-pancreatic secretory phospholipase A2|phosphatidylcholine 2-acylhydrolase 2A|phospholipase A2, membrane associated	atgaagaccctcctactgttggcagtgatcatgatctttggcctactgcaggcccatgggaatttggtgaatttccacagaatgatcaagttgacgacaggaaaggaagccgcactcagttatggcttctacggctgccactgtggcgtgggtggcagaggatcccccaaggatgcaacggatcgctgctgtgtcactcatgactgttgctacaaacgtctggagaaacgtggatgtggcaccaaatttctgagctacaagtttagcaactcggggagcagaatcacctgtgcaaaacaggactcctgcagaagtcaactgtgtgagtgtgataaggctgctgccacctgttttgctagaaacaagacgacctacaataaaaagtaccagtactattcc…
5325	PLAGL1	LOT1|ZAC|ZAC1	HGNC:9046|MIM:603044|Ensembl:ENSG00000118495|HPRD:16010|Vega:OTTHUMG00000015738	6	6q24-q25	pleiomorphic adenoma gene-like 1	protein-coding	LOT-1|PLAG-like 1|ZAC tumor supressor|lost on transformation 1|pleiomorphic adenoma gene-like protein 1|pleiomorphic adenoma-like protein 1|tumor supressor ZAC|zinc finger protein PLAGL1	atggccacgttcccctgccagttatgtggcaagacgttcctcaccctggagaagttcacgattcacaattattcccactccagggagcggccgtacaagtgtgtgcagcctgactgtggcaaagcctttgtttccagatataaattgatgaggcatatggctacccattctccccagaaatctcaccagtgtgctcactgtgagaagacgttcaaccggaaagaccacctgaaaaaccacctccagacccacgaccccaacaaaatggcctttgggtgtgaggagtgtgggaagaagtacaacaccatgctgggctataagaggcacctggccctccatgcggccagcagtggggacctcacctgtggggtctgtgccctggagctagggagcaccgag…
5331	PLCB3	-	HGNC:9056|MIM:600230|Ensembl:ENSG00000149782|HPRD:02577|Vega:OTTHUMG00000167816	11	11q13	phospholipase C, beta 3 (phosphatidylinositol-specific)	protein-coding	1-phosphatidylinositol-4,5-bisphosphate phosphodiesterase beta-3|PLC beta 3|PLC-beta-3|phosphoinositide phospholipase C-beta-3	atggcgggcgcccagcccggcgtccacgcgctgcagttggagccgcccaccgtggtggagaccctgcggcgcgggagtaagttcatcaaatgggacgaggagacctccagtcggaacctggtgaccctgcgtgtggaccccaatggcttcttcttgtactggacgggccccaacatggaggtggacacactggacatcagttccatcagggacacacggacaggccggtacgcccgcctgcccaaggaccccaagatccgggaagttctgggctttgggggtcccgatgcccggctggaggagaagctgatgacggtggtgtctgggccagacccagtgaacacagtgttcttgaacttcatggccgtgcaggatgacacagccaaggtctggtctgag…
5333	PLCD1	NDNC3|PLC-III	HGNC:9060|MIM:602142|Ensembl:ENSG00000187091|HPRD:09073|Vega:OTTHUMG00000130813	3	3p22-p21.3	phospholipase C, delta 1	protein-coding	1-phosphatidylinositol-4,5-bisphosphate phosphodiesterase delta-1|PLC-delta-1|phosphoinositide phospholipase C-delta-1|phospholipase C-III	atgcagtgcctggggatccggagccggagccgctccagggagctctacctgcaggagcggagccttaaggtggcggcgctcaatggacggaggctgggcctacaggatgatgaggatctacaggcgctgctgaagggcagccagctcctgaaggtgaagtccagctcatggaggagagagcgcttctacaagttgcaggaggactgcaagaccatctggcaggagtcccgcaaggtcatgcggaccccggagtcccagctgttctccatcgaggacattcaggaggtgcgaatggggcaccgcacggagggtctggagaagttcgcccgtgatgtgcccgaggaccgctgcttctccattgtcttcaaggaccagcgcaatacactagacctcatcgcc…
53353	LRP1B	LRP-DIT|LRPDIT	HGNC:6693|MIM:608766|Ensembl:ENSG00000168702|HPRD:16383|Vega:OTTHUMG00000131799	2	2q21.2	low density lipoprotein receptor-related protein 1B	protein-coding	LRP-1B|LRP-deleted in tumors|low density lipoprotein receptor related protein-deleted in tumor|low density lipoprotein-related protein 1B (deleted in tumors)|low-density lipoprotein receptor-related protein 1B|low-density lipoprotein receptor-related protein-deleted in tumor	atgtccgagtttctcctcgccttactcactctctcgggattattgccgattgccagggtgctgaccgtgggagccgaccgagatcagcagttgtgtgatcctggtgaatttctttgccacgatcacgtgacttgtgtctcccagagctggctgtgtgatggggaccctgactgccctgatgattcagacgagtctttagatacctgtcccgaggaggtagaaatcaagtgccccttgaatcacattgcttgccttggtaccaacaaatgtgttcatttatcccagctgtgcaatggtgtcttggactgcccagatgggtatgacgaaggagtacattgtcaggaactgttatccaattgccaacagctgaattgtcagtataaatgtacaatggtcaga…
5371	PML	MYL|PP8675|RNF71|TRIM19	HGNC:9113|MIM:102578|Ensembl:ENSG00000140464|HPRD:00023|Vega:OTTHUMG00000137607	15	15q22	promyelocytic leukemia	protein-coding	RING finger protein 71|probable transcription factor PML|promyelocytic leukemia protein|promyelocytic leukemia, inducer of|protein PML|tripartite motif protein TRIM19|tripartite motif-containing protein 19	atggagcctgcacccgcccgatctccgaggccccagcaggaccccgcccggccccaggagcccaccatgcctccccccgagaccccctctgaaggccgccagcccagccccagccccagccctacagagcgagcccccgcttcggaggaggagttccagtttctgcgctgccagcaatgccaggcggaagccaagtgcccgaagctgctgccttgtctgcacacgctgtgctcaggatgcctggaggcgtcgggcatgcagtgccccatctgccaggcgccctggcccctaggtgcagacacacccgccctggataacgtctttttcgagagtctgcagcggcgcctgtcggtgtaccggcagattgtggatgcgcaggctgtgtgcacccgctgcaaa…
5378	PMS1	HNPCC3|PMSL1|hPMS1	HGNC:9121|MIM:600258|Ensembl:ENSG00000064933|HPRD:02597|Vega:OTTHUMG00000132664	2	2q31-q33|2q31.1	PMS1 postmeiotic segregation increased 1 (S. cerevisiae)	protein-coding	DNA mismatch repair protein PMS1|PMS1 protein homolog 1|human homolog of yeast mutL|mismatch repair gene PMSL1|rhabdomyosarcoma antigen MU-RMS-40.10B|rhabdomyosarcoma antigen MU-RMS-40.10E	atgaaacaattgcctgcggcaacagttcgactcctttcaagttctcagatcatcacttcggtggtcagtgttgtaaaagagcttattgaaaactccttggatgctggtgccacaagcgtagatgttaaactggagaactatggatttgataaaattgaggtgcgagataacggggagggtatcaaggctgttgatgcacctgtaatggcaatgaagtactacacctcaaaaataaatagtcatgaagatcttgaaaatttgacaacttacggttttcgtggagaagccttggggtcaatttgttgtatagctgaggttttaattacaacaagaacggctgctgataattttagcacccagtatgttttagatggcagtggccacatactttctcagaaa…
5395	PMS2	HNPCC4|PMS2CL|PMSL2	HGNC:9122|MIM:600259|Ensembl:ENSG00000122512|HPRD:02598|Vega:OTTHUMG00000023135	7	7p22.2	PMS2 postmeiotic segregation increased 2 (S. cerevisiae)	protein-coding	DNA mismatch repair protein PMS2|H_DJ0042M02.9|PMS1 protein homolog 2|mismatch repair endonuclease PMS2	atggagcgagctgagagctcgagtacagaacctgctaaggccatcaaacctattgatcggaagtcagtccatcagatttgctctgggcaggtggtactgagtctaagcactgcggtaaaggagttagtagaaaacagtctggatgctggtgccactaatattgatctaaagcttaaggactatggagtggatcttattgaagtttcagacaatggatgtggggtagaagaagaaaacttcgaaggcttaactctgaaacatcacacatctaagattcaagagtttgccgacctaactcaggttgaaacttttggctttcggggggaagctctgagctcactttgtgcactgagcgatgtcaccatttctacctgccacgcatcggcgaaggttggaact…
5411	PNN	DRS|DRSP|SDK3|memA	HGNC:9162|MIM:603154|Ensembl:ENSG00000100941|HPRD:04401|Vega:OTTHUMG00000028821	14	14q21.1	pinin, desmosome associated protein	protein-coding	140 kDa nuclear and cell adhesion-related phosphoprotein|SR-like protein|desmosome-associated protein|domain-rich serine protein|melanoma metastasis clone A protein|neutrophil protein|nuclear protein SDK3|pinin	atggcggtcgccgtgagaactttgcaggaacagctggaaaaggccaaagagagtcttaagaacgtggatgagaacattcgcaagctcaccgggcgggatccgaatgacgtgaggcccatccaagccagattgctggccctttctggtcctggtggaggtagaggacgtggtagtttattactgaggcgtggattctcagatagtggaggaggacccccagccaaacagagagaccttgaaggggcagtcagtaggctgggcggggagcgtcggaccagaagagaatcacgccaggaaagcgacccggaggatgatgatgttaaaaagccagcattgcagtcttcagttgtagctacctccaaagagcgcacacgtagagaccttatccaggatcaaaat…
5414	2020-09-04	ARTS|BRADEION|CE5B3|H5|MART|PNUTL2|SEP4|hCDCREL-2	HGNC:9165|MIM:603696|Ensembl:ENSG00000108387|HPRD:04738	17	17q22	septin 4	protein-coding	CE5B3 beta|apoptosis-related protein in the TGF-beta signaling pathway|bradeion beta|brain protein H5|cell division control-related protein 2|cerebral protein 7|peanut-like protein 2|septin-4|septin-M	atgcctggcttctactctgttatgacagatgaggagatcaagcgtttcctggaggacaccacggatgatggagaactgagcaagttcgtgaaggatttctcaggaaatgcgagctgccacccaccagaggctaagacctgggcatccaggccccaagtcccggagccaaggccccaggccccggacctctatgatgatgacctggagttcagacccccctcgcggccccagtcctctgacaaccagcagtacttctgtgccccagcccctctcagcccatctgccaggccccgcagcccatggggcaagcttgatccctatgattcctctgaggatgacaaggagtatgtgggctttgcaaccctccccaaccaagtccaccgaaagtccgtgaagaaa…
54206	ERRFI1	GENE-33|MIG-6|MIG6|RALT	HGNC:18185|MIM:608069|Ensembl:ENSG00000116285|HPRD:09218|Vega:OTTHUMG00000001221	1	1p36	ERBB receptor feedback inhibitor 1	protein-coding	mitogen-inducible gene 6 protein|receptor-associated late transducer	atgtcaatagcaggagttgctgctcaggagatcagagtcccattaaaaactggatttctacataatggccgagccatggggaatatgaggaagacctactggagcagtcgcagtgagtttaaaaacaactttttaaatattgacccgataaccatggcctacagtctgaactcttctgctcaggagcgcctaataccacttgggcatgcttccaaatctgctccgatgaatggccactgctttgcagaaaatggtccatctcaaaagtccagcttgccccctcttcttattcccccaagtgaaaacttgggaccacatgaagaggatcaagttgtatgtggttttaagaaactcacagtgaatggggtttgtgcttccacccctccactgacacccata…
54464	XRN1	2020-09-01	HGNC:30654|MIM:607994|Ensembl:ENSG00000114127|HPRD:10470|Vega:OTTHUMG00000159251	3	3q23	5'-3' exoribonuclease 1	protein-coding	strand-exchange protein 1 homolog	atgggagtccccaagttttacagatggatctcagagcggtatccctgtctcagcgaagtggtgaaagagcatcagattcctgaatttgacaacttgtacctggatatgaatggaattatacatcagtgctcccatcctaatgatgatgatgttcactttagaatttcagatgataaaatctttactgatatttttcactacctggaggtgttgtttcgcattattaaacccaggaaagtgttctttatggctgtagatggtgtggctcctcgagcaaaaatgaaccagcagcgtgggaggcgttttaggtcagcaaaggaggcagaagacaaaattaaaaaggcaatagagaagggagaaactcttcctacagaggccagatttgattccaactgtatc…
545	ATR	FRP1|MEC1|SCKL|SCKL1	HGNC:882|MIM:601215|Ensembl:ENSG00000175054|HPRD:08369|Vega:OTTHUMG00000159234	3	3q22-q24	ataxia telangiectasia and Rad3 related	protein-coding	FRAP-related protein 1|FRAP-related protein-1|MEC1, mitosis entry checkpoint 1, homolog|Rad3 related protein|ataxia telangiectasia and Rad3-related protein|protein kinase ATR|serine/threonine-protein kinase ATR	atgggggaacatggcctggagctggcttccatgatccccgccctgcgggagctgggcagtgccacaccagaggaatataatacagttgtacagaagccaagacaaattctgtgtcaattcattgaccggatacttacagatgtaaatgttgttgctgtagaacttgtaaagaaaactgactctcagccaacctccgtgatgttgcttgatttcatccagcatatcatgaaatcctccccacttatgtttgtaaatgtgagtggaagccatgaggccaaaggcagttgtattgaattcagtaattggatcataacgagacttctgcggattgcagcaactccctcctgtcatttgttacacaagaaaatctgtgaagtcatctgttcattattatttctt…
54556	ING3	Eaf4|ING2|MEAF4|p47ING3	HGNC:14587|MIM:607493|Ensembl:ENSG00000071243|HPRD:06321|Vega:OTTHUMG00000141270	7	7q31	inhibitor of growth family, member 3	protein-coding	inhibitor of growth protein 3	atgttgtacctagaagactatctggaaatgattgagcagcttcctatggatctgcgggaccgcttcacggaaatgcgcgagatggacctgcaggtgcagaatgcaatggatcaactagaacaaagagtcagtgaattctttatgaatgcaaagaaaaataaacctgagtggagggaagagcaaatggcatccatcaaaaaagactactataaagctttggaagatgcagatgagaaggttcagttggcaaaccagatatatgacttggtagatcgacacttgagaaagctggatcaggaactggctaagtttaaaatggagctggaagctgataatgctggaattacagaaatattagagaggcgatctttggaattagacactccttcacagccagtg…
54583	EGLN1	C1orf12|ECYT3|HIF-PH2|HIFPH2|HPH-2|HPH2|PHD2|SM20|ZMYND6	HGNC:1232|MIM:606425|Ensembl:ENSG00000135766|HPRD:06971|Vega:OTTHUMG00000038027	1	1q42.1	egl nine homolog 1 (C. elegans)	protein-coding	HIF prolyl hydroxylase 2|HIF-prolyl hydroxylase 2|egl nine homolog 1|egl nine-like protein 1|hypoxia-inducible factor prolyl hydroxylase 2|prolyl hydroxylase domain-containing protein 2|zinc finger MYND domain-containing protein 6	atggccaatgacagcggcgggcccggcgggccgagcccgagcgagcgagaccggcagtactgcgagctgtgcgggaagatggagaacctgctgcgctgcagccgctgccgcagctccttctactgctgcaaggagcaccagcgtcaggactggaagaagcacaagctcgtgtgccagggcagcgagggcgccctcggccacggagtgggcccacaccagcattccggccccgcgccgccggctgcagtgccgccgcccagggccggggcccgggagcccaggaaggcagcggcgcgccgggacaacgcctccggggacgcggccaagggaaaagtaaaggccaagcccccggccgacccagcggcggccgcgtcgccgtgtcgtgcggccgccggcggc…
54623	PAF1	F23149_1|PD2	HGNC:25459|MIM:610506|Ensembl:ENSG00000006712|HPRD:10140	19	19q13.1	Paf1, RNA polymerase II associated factor, homolog (S. cerevisiae)	protein-coding	RNA polymerase II-associated factor 1 homolog|hPAF1|pancreatic differentiation protein 2	atggcgcccaccatccagacccaggcccagcgggaggatggccacaggcccaattcccaccggactctgcctgagaggtctggagtggtctgccgagtcaagtactgcaatagcctccctgatatccccttcgaccccaagttcatcacctaccccttcgaccagaacaggttcgtccagtacaaagccacttccttggagaaacagcacaaacatgacctcctgactgagccagacctgggggtcaccatcgatctcatcaatcctgacacctaccgcatcgaccccaatgttcttctagatccagctgatgagaaacttttggaagaggagattcaggcccccaccagctccaagagatcccagcagcacgcgaaggtggtgccatggatgcgaaag…
54739	XAF1	BIRC4BP|HSXIAPAF1|XIAPAF1	HGNC:30932|MIM:606717|Ensembl:ENSG00000132530|HPRD:06978	17	17p13.1	XIAP associated factor 1	protein-coding	BIRC4 binding protein|BIRC4-binding protein|XIAP-associated factor 1	atggaaggagacttctcggtgtgcaggaactgtaaaagacatgtagtctctgccaacttcaccctccatgaggcttactgcctgcggttcctggtcctgtgtccggagtgtgaggagcctgtccccaaggaaaccatggaggagcactgcaagcttgagcaccagcaggttgggtgtacgatgtgtcagcagagcatgcagaagtcctcgctggagtttcataaggccaatgagtgccaggagcgccctgttgagtgtaagttctgcaaactggacatgcagctcagcaagctggagctccacgagtcctactgtggcagccggacagagctctgccaaggctgtggccagttcatcatgcaccgcatgctcgcccagcacagagatgtctgtcgcagt…
54756	IL17RD	IL-17RD|IL17RLM|SEF	HGNC:17616|MIM:606807|Ensembl:ENSG00000144730|Vega:OTTHUMG00000150171	3	3p14.3	interleukin 17 receptor D	protein-coding	IL-17 receptor D|IL17Rhom|hSef|interleukin-17 receptor D|interleukin-17 receptor-like protein|sef homolog	atggccccgtggctgcagctctgctccgtcttctttacggtcaacgcctgcctcaacggctcgcagctggctgtggccgctggcgggtccggccgcgcgcggggcgccgacacctgtggctggaggggagtggggccagccagcagaaacagtgggctgtacaacatcaccttcaaatatgacaattgtaccacctacttgaatccagtggggaagcatgtgattgctgacgcccagaatatcaccatcagccagtatgcttgccatgaccaagtggcagtcaccattctttggtccccaggggccctcggcatcgaattcctgaaaggatttcgggtaatactggaggagctgaagtcggagggaagacagtgccaacaactgattctaaaggatccg…
54766	BTG4	PC3B	HGNC:13862|MIM:605673|Ensembl:ENSG00000137707|HPRD:16138|Vega:OTTHUMG00000166718	11	11q23	B-cell translocation gene 4	protein-coding	BTG family member 4|protein BTG4|protein PC3b	atgagagatgaaattgcaacaacagttttctttgtcacaagattggtgaaaaaacatgataaactaagtaaacagcaaatagaagactttgcagaaaagctgatgacgatcttgtttgaaacatacagaagtcactggcactctgattgcccttctaaagggcaagccttcaggtgcatcaggataaacaacaatcagaataaagatcccattctagaaagggcatgtgtggaaagtaatgtagatttttctcacctgggacttccgaaggagatgaccatatgggtagatccctttgaagtatgctgtaggtatggtgagaaaaaccatccatttacagttgcttcttttaaaggcagatgggaggaatgggaactatatcaacaaatcagttatgcc…
54790	TET2	KIAA1546|MDS	HGNC:25941|MIM:612839|Ensembl:ENSG00000168769|HPRD:07876|Vega:OTTHUMG00000131213	4	4q24	tet methylcytosine dioxygenase 2	protein-coding	methylcytosine dioxygenase TET2|probable methylcytosine dioxygenase TET2|tet oncogene family member 2	atggaacaggatagaaccaaccatgttgagggcaacagactaagtccattcctgataccatcacctcccatttgccagacagaacctctggctacaaagctccagaatggaagcccactgcctgagagagctcatccagaagtaaatggagacaccaagtggcactctttcaaaagttattatggaataccctgtatgaagggaagccagaatagtcgtgtgagtcctgactttacacaagaaagtagagggtattccaagtgtttgcaaaatggaggaataaaacgcacagttagtgaaccttctctctctgggctccttcagatcaagaaattgaaacaagaccaaaaggctaatggagaaagacgtaacttcggggtaagccaagaaagaaatcca…
54845	ESRP1	RBM35A|RMB35A	HGNC:25966|MIM:612959|Ensembl:ENSG00000104413|HPRD:07881|Vega:OTTHUMG00000164587	8	8q22.1	epithelial splicing regulatory protein 1	protein-coding	RNA binding motif protein 35A|RNA-binding motif protein 35A|RNA-binding protein 35A	atgacggcctctccggattacttggtggtgctttttgggatcactgctggggccaccggggccaagctaggctcggatgagaaggagttgatcctgctgttctggaaagtcgtggatctggccaacaagaaggtgggacagttgcacgaagtgctagttagaccggatcagttggaactgacggaggactgcaaagaagaaactaaaatagacgtcgaaagcctgtcctcggcgtcgcagctggaccaagccctccgacagtttaaccagtcagtgagcaatgaactgaatattggagtagggacttccttctgtctctgtactgatgggcagcttcatgtcaggcaaatcctgcatcctgaggcttccaagaagaatgtactattacctgaatgcttc…
54904	WHSC1L1	NSD3|pp14328	HGNC:12767|MIM:607083|Ensembl:ENSG00000147548|HPRD:06155|Vega:OTTHUMG00000165115	8	8p11.2	Wolf-Hirschhorn syndrome candidate 1-like 1	protein-coding	WHSC1-like 1 isoform 9 with methyltransferase activity to lysine|WHSC1-like protein 1|histone-lysine N-methyltransferase NSD3|nuclear SET domain-containing protein 3|protein whistle	atggatttctctttctctttcatgcaagggatcatgggaaacacaattcagcaaccacctcaactcattgactccgccaacatccgtcaggaggatgcctttgataacaacagtgacattgctgaagatggtggccagacaccatatgaagctactttgcagcaaggctttcagtacccagctacaacagaagatcttcctccactcacaaatgggtatccatcatcaatcagtgtgtatgaaactcaaaccaaataccagtcatataatcagtatcctaatgggtcagccaatggctttggtgcagttagaaactttagccccactgactattatcattcagaaattccaaacacaagaccacatgaaattctggaaaaaccttcccctccacagcca…
54971	BANP	BEND1|SMAR1|SMARBP1	HGNC:13450|MIM:611564|Ensembl:ENSG00000172530|HPRD:16538|Vega:OTTHUMG00000137678	16	16q24	BTG3 associated nuclear protein	protein-coding	BEN domain-containing protein 1|protein BANP|scaffold/matrix-associated region-1-binding protein	atgatgtcggaacacgacctggccgatgtggttcagattgcagtggaagacctgagccctgaccacccagttgttttggagaatcatgtagtgacagatgaagacgaacctgctttgaaacgccagcgactagaaatcaattgccaggatccatctataaagtcattcctgtattccatcaaccagacaatctgcttgcggttggatagcattgaagccaaattgcaagccctggaggctacttgtaaatccttagaagaaaagctggatctggtcacgaacaagcagcacagccccatccaggtccccatggtggccggctcccctctcggggcaacccagacgtgcaacaaagtgcgatgcgtcgtcccccagactacagtaatactcaacaatgat…
54979	HRASLS2	PLA1/2-2	HGNC:17824|MIM:613866|Ensembl:ENSG00000133328|HPRD:13670|Vega:OTTHUMG00000167851	11	11q12.3	HRAS-like suppressor 2	protein-coding	-	atggctttggccagaccaagaccgagacttggagacctgattgagatttctcgctttggctatgcacactgggccatctacgtgggagatggctatgtggtccatctggctccggcaagtgaaattgctggagctggtgcggccagtgtcctgtctgccctgaccaacaaagccatagtgaagaaggaactgctgtctgtggtggctgggggagacaactacagggtcaataacaagcacgatgacagatacacaccactgccttccaacaaaatcgtcaagcgggcagaggagttggtggggcaggagttgccttattcgctgaccagtgacaactgcgagcacttcgtgaaccatctgcgctatggcgtctcccgcagtgaccaggtcactggtgca…
54984	PINX1	LPTL|LPTS	HGNC:30046|MIM:606505|Ensembl:ENSG00000171056|Ensembl:ENSG00000254093|Ensembl:ENSG00000258724|HPRD:05934|Vega:OTTHUMG00000163808|Vega:OTTHUMG00000171787	8	8p23	PIN2/TERF1 interacting, telomerase inhibitor 1	protein-coding	67-11-3 protein|PIN2 interacting protein 1|PIN2-interacting protein 1|PIN2/TERF1-interacting telomerase inhibitor 1|TRF1-interacting protein 1|hepatocellular carcinoma-related putative tumor suppressor|liver-related putative tumor suppressor|pin2-interacting protein X1|protein 67-11-3	atgtctatgctggctgaacgtcggcggaagcagaagtgggctgtggatcctcagaacactgcctggagtaatgacgattccaagtttggccagcggatgctagagaagatggggtggtctaaaggaaagggtttaggggctcaggagcaaggagccacagatcatattaaagttcaagtgaaaaataaccacctgggactcggagctaccatcaataatgaagacaactggattgcccatcaggatgattttaaccagcttctggccgaactgaacacttgccatgggcaggaaaccacagattcctcggacaagaaggaaaagaaatcttttagccttgaggaaaagtccaaaatctccaaaaaccgtgttcactatatgaaattcacaaaagggaag…
5499	PPP1CA	PP-1A|PP1alpha|PPP1A	HGNC:9281|MIM:176875|Ensembl:ENSG00000172531|HPRD:15942|Vega:OTTHUMG00000167671	11	11q13	protein phosphatase 1, catalytic subunit, alpha isozyme	protein-coding	protein phosphatase 1, catalytic subunit, alpha isoform|serine/threonine protein phosphatase PP1-alpha 1 catalytic subunit|serine/threonine-protein phosphatase PP1-alpha catalytic subunit	atgtccgacagcgagaagctcaacctggactcgatcatcgggcgcctgctggaagggtccagggtcctgacaccccattgcgccccagtgcagggctcgcggcctggcaagaatgtacagctgacagagaacgagatccgcggtctgtgcctgaaatcccgggagatttttctgagccagcccattcttctggagctggaggcacccctcaagatctgcggtgacatacacggccagtactacgaccttctgcgactatttgagtatggcggtttccctcccgagagcaactacctctttctgggggactatgtggacaggggcaagcagtccttggagaccatctgcctgctgctggcctataagatcaagtaccccgagaacttcttcctgctccgt…
5516	PPP2CB	PP2Abeta|PP2CB	HGNC:9300|MIM:176916|Ensembl:ENSG00000104695|HPRD:01487|Vega:OTTHUMG00000163949	8	8p12	protein phosphatase 2, catalytic subunit, beta isozyme	protein-coding	PP2A-beta|protein phosphatase 2 (formerly 2A), catalytic subunit, beta isoform|protein phosphatase 2, catalytic subunit, beta isoform|protein phosphatase 2A catalytic subunit, beta isoform|protein phosphatase type 2A catalytic subunit|serine/threonine protein phosphatase 2A, catalytic subunit, beta isoform|serine/threonine-protein phosphatase 2A catalytic subunit beta isoform	atggacgacaaggcgttcaccaaggagctggaccagtgggtcgagcagctgaacgagtgtaagcagctgaacgagaaccaagtgcggacgctgtgcgagaaggcaaaggaaattttaacaaaagaatcaaatgtgcaagaggttcgttgccctgttactgtctgtggagatgtgcatggtcaatttcatgatcttatggaactctttagaattggtggaaaatcaccggatacaaactacttattcatgggtgactatgtagacagaggatattattcagtggagactgtgactcttcttgtagcattaaaggtgcgttatccagaacgcattacaatattgagaggaaatcacgaaagccgacaaattacccaagtatatggcttttatgatgaatgt…
5519	PPP2R1B	PP2A-Abeta|PR65B	HGNC:9303|MIM:603113|Ensembl:ENSG00000137713|HPRD:04384|Vega:OTTHUMG00000166741	11	11q23.2	protein phosphatase 2, regulatory subunit A, beta	protein-coding	PP2A, subunit A, PR65-beta isoform|PP2A, subunit A, R1-beta isoform|protein phosphatase 2 (formerly 2A), regulatory subunit A, beta isoform|protein phosphatase 2, structural/regulatory subunit A, beta|serine/threonine-protein phosphatase 2A 65 kDa regulatory subunit A beta isoform	atggcgggcgcatcagagctcgggaccggcccaggagcagcgggtggagatggagatgattcgctatacccgatcgcggttttaatcgacgagctccgcaatgaagacgtgcagctccgactcaacagtattaagaagttatcaacaattgccctagcacttggagtagaaaggacccgaagtgaattgttgccatttcttacagatacaatttatgatgaagatgaggtactattagctcttgctgagcagctgggaaatttcactggcctagtgggaggtcctgactttgcccactgtctgctgcctcctttggaaaatctggcaactgtggaagagactgttgttcgtgacaaggctgtggagtccctgagacagatctcccaggagcatactcct…
55193	PBRM1	BAF180|PB1	HGNC:30064|MIM:606083|Ensembl:ENSG00000163939|Vega:OTTHUMG00000152663	3	3p21	polybromo 1	protein-coding	BRG1-associated factor 180|polybromo-1D|protein polybromo-1	atgggttccaagagaagaagagctacctccccttccagcagtgtcagcggggactttgatgatgggcaccattctgtgtcaacaccaggcccaagcaggaaaaggaggagactttccaatcttccaactgtagatcctattgccgtgtgccatgaactctataataccatccgagactataaggatgaacagggcagacttctctgtgagctcttcattagggcaccaaagcgaagaaatcaaccagactattatgaagtggtttctcagcccattgacttgatgaaaatccaacagaaactaaaaatggaagagtatgatgatgttaatttgctgactgctgacttccagcttctttttaacaatgcaaagtcctattataagccagattctcctgaa…
55233	MOB1A	C2orf6|MATS1|MOB1|MOBK1B|MOBKL1B|Mob4B	HGNC:16015|MIM:609281|Ensembl:ENSG00000114978|HPRD:14727|Vega:OTTHUMG00000152833	2	2p13.1	MOB kinase activator 1A	protein-coding	MOB1 Mps One Binder homolog A|MOB1, Mps One Binder kinase activator-like 1B|mob1 alpha|mob1 homolog 1B|mps one binder kinase activator-like 1B	atgagcttcctcttcagcagccgctcttctaaaacattcaaaccaaagaagaatatccctgaaggatctcatcagtatgaactcttaaaacatgcagaagcaactctaggaagtgggaatctgagacaagctgttatgttgcctgagggagaggatctcaatgaatggattgctgtgaacactgtggatttctttaaccagatcaacatgttatatggaactattacagaattctgcactgaagcaagctgtccagtcatgtctgcaggtccgagatatgaatatcactgggcagatggtactaatattaaaaagccaatcaaatgttctgcaccaaaatacattgactatttgatgacttgggttcaagatcagcttgatgatgaaactctttttcct…
5524	PPP2R4	PP2A|PR53|PTPA	HGNC:9308|MIM:600756|Ensembl:ENSG00000119383|HPRD:02858|Vega:OTTHUMG00000020774	9	9q34	protein phosphatase 2A activator, regulatory subunit 4	protein-coding	PP2A phosphatase activator|PP2A subunit B' isoform PR53|phosphotyrosyl phosphatase activator|protein phosphatase 2A, regulatory subunit B' (PR 53)|serine/threonine-protein phosphatase 2A activator|serine/threonine-protein phosphatase 2A regulatory subunit B'	atgggcaaatggaagcgttctcaggcatacgctgactacatcggattcatccttaccctcaacgaaggtgtgaaggggaagaagctgaccttcgagtacagagtctccgaggccattgagaaactagtcgctcttctcaacacgctggacaggtggattgatgagactcctccagtggaccagccctctcggtttgggaataaggcatacaggacctggtatgccaaacttgatgaggaagcagaaaacttggtggccacagtggtccctacccatctggcagctgctgtgcctgaggtggctgtttacctaaaggagtcagtggggaactccacgcgcattgactacggcacagggcatgaggcagccttcgctgctttcctctgctgtctctgcaag…
55240	STEAP3	STMP3|TSAP6|dudlin-2	HGNC:24592|MIM:609671|Ensembl:ENSG00000115107|HPRD:10285|Vega:OTTHUMG00000131402	2	2q14.2	STEAP family member 3, metalloreductase	protein-coding	1010001D01Rik|dudlin 2|dudulin 2|dudulin-2|hTSAP6|hpHyde|metalloreductase STEAP3|pHyde|six transmembrane prostate protein 3|six-transmembrane epithelial antigen of prostate 3|tumor suppressor pHyde|tumor suppressor-activated pathway protein 6	atgccagaagagatggacaagccactgatcagcctccacctggtggacagcgatagtagccttgccaaggtccccgatgaggcccccaaagtgggcatcctgggtagcggggactttgcccgctccctggccacacgcctggtgggctctggcttcaaagtggtggtggggagccgcaaccccaaacgcacagccaggctgtttccctcagcggcccaagtgactttccaagaggaggcagtgagctccccggaggtcatctttgtggctgtgttccgggagcactactcttcactgtgcagtctcagtgaccagctggcgggcaagatcctggtggatgtgagcaaccctacagagcaagagcaccttcagcatcgtgagtccaatgctgagtacctg…
55275	VPS53	HCCS1|hVps53L|pp13624	HGNC:25608|Ensembl:ENSG00000141252|HPRD:07720	17	17p13.3	vacuolar protein sorting 53 homolog (S. cerevisiae)	protein-coding	vacuolar protein sorting-associated protein 53 homolog	atgatggaggaggaggaactggagttcgtggaggagctggaagccgtgctgcagctcacgcccgaggtgcagctggccatcgagcaggtgtttccaagccaggaccctctagatcgagcagatttcaatgctgttgagtatatcaataccctgttcccaaccgagcaatctctggcgaacatagacgaagtcgtgaacaaaattaggctgaaaataaggagactggatgacaatattcgaactgttgtaagaggtcagacgaacgtggggcaggatggacggcaagcgcttgaagaggctcagaaagctatccaacaactctttggcaaaatcaaagatatcaaagacaaagctgaaaaatcagagcaaatggtgaaagaaatcacccgtgatattaag…
55294	FBXW7	AGO|CDC4|FBW6|FBW7|FBX30|FBXO30|FBXW6|SEL-10|SEL10	HGNC:16712|MIM:606278|Ensembl:ENSG00000109670|HPRD:05888	4	4q31.3	F-box and WD repeat domain containing 7	protein-coding	F-box and WD-40 domain protein 7 (archipelago homolog, Drosophila)|F-box protein FBW7|F-box protein FBX30|F-box protein SEL-10|F-box/WD repeat-containing protein 7|hAgo|hCdc4|homolog of C elegans sel-10	atgtcaaaaccgggaaaacctactctaaaccatggcttggttcctgttgatcttaaaagtgcaaaagagcctctaccacatcaaactgtgatgaagatatttagcattagcatcattgcccaaggcctccctttttgtcgaagacggatgaaaagaaagttggaccatggttctgaggtccgctctttttctttgggaaagaaaccatgcaaagtctcagaatatacaagtaccactgggcttgtaccatgttcagcaacaccaacaacttttggggacctcagagcagccaatggccaagggcaacaacgacgccgaattacatctgtccagccacctacaggcctccaggaatggctaaaaatgtttcagagctggagtggaccagagaaattgctt…
5533	PPP3CC	CALNA3|CNA3|PP2Bgamma	HGNC:9316|MIM:114107|Ensembl:ENSG00000120910|HPRD:00236|Vega:OTTHUMG00000163802	8	8p21.3	protein phosphatase 3, catalytic subunit, gamma isozyme	protein-coding	CAM-PRP catalytic subunit|calcineurin, testis-specific catalytic subunit|calmodulin-dependent calcineurin A subunit gamma isoform|protein phosphatase 2B, catalytic subunit, gamma isoform|protein phosphatase 3 (formerly 2B), catalytic subunit, gamma isoform|serine/threonine-protein phosphatase 2B catalytic subunit gamma isoform	atgtccgggaggcgcttccacctctccaccaccgaccgcgtcatcaaagctgtcccctttcctccaacccaacggcttactttcaaggaagtatttgagaatgggaaacctaaagttgatgttttaaaaaaccatttggtaaaggaaggacgactggaagaggaagtagccttaaagataatcaatgatggggctgccatcctgaggcaagagaagactatgatagaagtagatgctccaatcacagtatgtggtgatattcatggacaattctttgacctaatgaagttatttgaagttggaggatcacctagtaacacacgctacctctttctgggtgactatgtggacagaggctatttcagtatagagtgtgtgctgtatttatggagtttaaag…
55384	MEG3	FP504|GTL2|LINC00023|NCRNA00023|PRO0518|PRO2160|prebp1	HGNC:14575|MIM:605636	14	14q32	maternally expressed 3 (non-protein coding)	miscRNA	-	agcccctagcgcagacggcggagagcagagagggagcgcgccttggctcgctggccttggcggcggctcctcaggagagctggggcgcccacgagaggatccctcacccgggtctctcctcagggatgacatcatccgtccacctccttgtcttcaaggaccacctcctctccatgctgagctgctgccaaggggcctgctgcccatctacacctcacgagggcactaggagcacggtttcctggatcccaccaacatacaaagcagccactcactgacccccaggaccaggatggcaaaggatgaagaggaccggaactgaccagccagctgtccctcttacctaaagacttaaaccaatgccctagtgagggggcattgggcattaagccctgacct…
554213	MIR449A	MIRN449|MIRN449A|hsa-mir-449	HGNC:27645|MIM:613131|miRBase:MI0001648	5	5q11.2	microRNA 449a	miscRNA	-	tggcagtgtattgttagctggt
55615	PRR5	FLJ20185k|PP610|PROTOR-1|PROTOR1	HGNC:31682|MIM:609406|Ensembl:ENSG00000186654|HPRD:18696|Vega:OTTHUMG00000150460	22	22q13	proline rich 5 (renal)	protein-coding	proline-rich protein 5|protein observed with Rictor-1	atgagttcgcccagcctcagtgacctgggcaagagagagccggccgccgccgcggacgagcggggcacgcagcagcgccgggcctgcgccaacgccacctggaacagcatccacaacggggtgatcgccgtcttccagcgcaaggggctgcccgaccaggagctcttcagcctcaacgagggcgtccggcagctgttgaagacagagctggggtccttcttcacggagtacctgcagaaccagctgctgacaaaaggcatggtgatccttcgggacaagattcgcttctatgagggacagaagctgctggactcactggcagagacctgggacttcttcttcagtgacgtgctgcccatgctgcaggccatcttctacccggtgcagggcaaggagcca…
55654	TMEM127	-	HGNC:26038|MIM:613403|Ensembl:ENSG00000135956|HPRD:07917|Vega:OTTHUMG00000130454	2	2q11.2	transmembrane protein 127	protein-coding	-	atgtacgcccccggaggcgcagggctgcccggcgggcgccggcggaggagcccgggaggcagcgctctgcccaagcagccggagcgtagcctggcctcggccctgcctggcgccctgtctatcacggcgctgtgcactgccctcgccgagcccgcctggttgcacatccacggaggcacctgttcgcgccaggagctgggggtctccgacgtgttgggctatgtgcacccggacctgctgaaagatttctgcatgaatccccagacagtgctgctcctgcgggtcatcgccgccttctgtttcctgggcatcctgtgtagtctctccgctttccttctggatgtctttgggccgaagcatcctgctctgaagatcactcgtcgctatgccttcgcccat…
55717	WDR11	BRWD2|DR11|WDR15	HGNC:13831|MIM:606417|Ensembl:ENSG00000120008|HPRD:16218|Vega:OTTHUMG00000019171	10	10q26	WD repeat domain 11	protein-coding	WD repeat domain 15|WD repeat-containing protein 11|WD repeat-containing protein 15|bromodomain and WD repeat-containing protein 2	atgttgccctacacagtgaacttcaaggtgtcggcgcgcaccctcacgggggccctcaacgcccacaacaaggcggcggtggactggggctggcaaggtttaattgcttatggatgtcattcacttgtggtagtgattgattccattactgcccaaactcttcaagttttagaaaagcataaagctgatgttgtaaaggttaaatgggccagggaaaactatcaccataacattggctcaccatattgcttacggttagcttctgctgatgtcaatgggaagatcatcgtctgggatgtagcagcaggagtagctcagtgtgagatccaagagcatgccaagcctatccaggatgttcagtggttgtggaatcaagatgcttcccgcgatttactgctt…
5573	PRKAR1A	ADOHR|CAR|CNC|CNC1|PKR1|PPNAD1|PRKAR1|TSE1	HGNC:9388|MIM:188830|Ensembl:ENSG00000108946|HPRD:01786	17	17q23-q24	protein kinase, cAMP-dependent, regulatory, type I, alpha (tissue specific extinguisher 1)	protein-coding	cAMP-dependent protein kinase regulatory subunit RIalpha|cAMP-dependent protein kinase type I-alpha regulatory chain|cAMP-dependent protein kinase type I-alpha regulatory subunit|protein kinase A type 1a regulatory subunit|tissue-specific extinguisher 1	atggagtctggcagtaccgccgccagtgaggaggcacgcagccttcgagaatgtgagctctacgtccagaagcataacattcaagcgctgctcaaagattctattgtgcagttgtgcactgctcgacctgagagacccatggcattcctcagggaatactttgagaggttggagaaggaggaggcaaaacagattcagaatctgcagaaagcaggcactcgtacagactcaagggaggatgagatttctcctcctccacccaacccagtggttaaaggtaggaggcgacgaggtgctatcagcgctgaggtctacacggaggaagatgcggcatcctatgttagaaaggttataccaaaagattacaagacaatggccgctttagccaaagccattgaa…
55735	DNAJC11	dJ126A5.1	HGNC:25570|Ensembl:ENSG00000007923|HPRD:07112|Vega:OTTHUMG00000001443	1	1p36.31	DnaJ (Hsp40) homolog, subfamily C, member 11	protein-coding	dnaJ homolog subfamily C member 11|novel DnaJ domain-containing protein	atggcgacggccttgagcgaggaggagctggacaatgaagactattactcgttgctgaacgtgcgcagggaggcctcttctgaagagctgaaagctgcctaccggaggctctgtatgctctaccatccagacaagcacagagacccagagctcaagtcacaggcggaacgactgtttaaccttgttcaccaggcttatgaagtgcttagtgacccccaaaccagggccatctatgatatatatgggaagagaggactggaaatggaaggatgggaggttgtggaaaggaggagaacccctgctgaaattcgagaggagtttgagcggctgcagagagagagagaagagaggagattgcagcagcgaaccaatcccaagggaacgatcagcgttggagta…
55743	CHFR	RNF116|RNF196	HGNC:20455|MIM:605209|Ensembl:ENSG00000072609|Vega:OTTHUMG00000167930	12	12q24.33	checkpoint with forkhead and ring finger domains	protein-coding	E3 ubiquitin-protein ligase CHFR|RING finger protein 196|checkpoint with forkhead and RING finger domains protein	atggagcggcccgaggaaggcaagcagtcgccgccgccgcagccctggggacggctcctgcgtctgggcgcggaggagggcgagccgcacgtcctcctgaggaagcgggagtggaccatcgggcggagacgaggttgcgacctttccttccccagcaataaactggtctctggagatcactgtagaattgtagtggatgaaaaatcaggtcaggtgacactggaagataccagcaccagtggaacagtgattaacaagctgaaggttgttaagaagcagacatgccctttacagactggggatgtcatctacttggtgtacaggaagaatgaaccggaacacaacgtggcatacctctatgaatctttaagtgaaaagcaaggcatgacacaagaatcc…
5580	PRKCD	MAY1|PKCD|nPKC-delta	HGNC:9399|MIM:176977|Ensembl:ENSG00000163932|HPRD:01501|Vega:OTTHUMG00000133659	3	3p21.31	protein kinase C, delta	protein-coding	protein kinase C delta VIII|protein kinase C delta type	atggcgccgttcctgcgcatcgccttcaactcctatgagctgggctccctgcaggccgaggacgaggcgaaccagcccttctgtgccgtgaagatgaaggaggcgctcagcacagagcgtgggaaaacactggtgcagaagaagccgaccatgtatcctgagtggaagtcgacgttcgatgcccacatctatgaggggcgcgtcatccagattgtgctaatgcgggcagcagaggagccagtgtctgaggtgaccgtgggtgtgtcggtgctggccgagcgctgcaagaagaacaatggcaaggctgagttctggctggacctgcagcctcaggccaaggtgttgatgtctgttcagtatttcctggaggacgtggattgcaaacagtctatgcgcagt…
5584	PRKCI	DXS1179E|PKCI|nPKC-iota	HGNC:9404|MIM:600539|Ensembl:ENSG00000163558|HPRD:02105|Vega:OTTHUMG00000150214	3	3q26.3	protein kinase C, iota	protein-coding	PRKC-lambda/iota|aPKC-lambda/iota|atypical protein kinase C-lambda/iota|protein kinase C iota type	atgccgacccagagggacagcagcaccatgtcccacacggtcgcaggcggcggcagcggggaccattcccaccaggtccgggtgaaagcctactaccgcggggatatcatgataacacattttgaaccttccatctcctttgagggcctttgcaatgaggttcgagacatgtgttcttttgacaacgaacagctcttcaccatgaaatggatagatgaggaaggagacccgtgtacagtatcatctcagttggagttagaagaagcctttagactttatgagctaaacaaggattctgaactcttgattcatgtgttcccttgtgtaccagaacgtcctgggatgccttgtccaggagaagataaatccatctaccgtagaggtgcacgccgctggaga…
55901	THSD1	TMTSP|UNQ3010	HGNC:17754|Ensembl:ENSG00000136114|HPRD:18180|Vega:OTTHUMG00000016963	13	13q14.3	thrombospondin, type I, domain containing 1	protein-coding	4833423O18Rik|thrombospondin type-1 domain-containing protein 1|thrombospondin, type I, domain 1|transmembrane molecule with thrombospondin module	atgaaaccaatgttgaaagacttttcaaatctattgttggtggtactctgtgactatgttcttggagaagctgaatatcttctcttgagagagccaggccatgtagcactaagcaacgacacagtgtatgtggatttccagtattttgatggtgctaatgggacactgaggaatgtatctgtcctgctgttggaggccaacaccaatcagactgtaactaccaagtacctcctgaccaaccagtcccagggaacactaaagtttgagtgcttctatttcaaggaggctggtgactactggttcacaatgactccagaagcaacagacaacagcactccattcccctggtgggagaaaagtgcctttctgaaggtggaatggcctgtctttcacgttgac…
5610	EIF2AK2	EIF2AK1|PKR|PRKR	HGNC:9437|MIM:176871|Ensembl:ENSG00000055332|HPRD:01468|Vega:OTTHUMG00000100962	2	2p22-p21	eukaryotic translation initiation factor 2-alpha kinase 2	protein-coding	P1/eIF-2A protein kinase|double stranded RNA activated protein kinase|eIF-2A protein kinase 2|interferon-induced, double-stranded RNA-activated protein kinase|interferon-inducible elF2alpha kinase|p68 kinase|protein kinase, interferon-inducible double stranded RNA dependent|tyrosine-protein kinase EIF2AK2	atggctggtgatctttcagcaggtttcttcatggaggaacttaatacataccgtcagaagcagggagtagtacttaaatatcaagaactgcctaattcaggacctccacatgataggaggtttacatttcaagttataatagatggaagagaatttccagaaggtgaaggtagatcaaagaaggaagcaaaaaatgccgcagccaaattagctgttgagatacttaataaggaaaagaaggcagttagtcctttattattgacaacaacgaattcttcagaaggattatccatggggaattacataggccttatcaatagaattgcccagaagaaaagactaactgtaaattatgaacagtgtgcatcgggggtgcatgggccagaaggatttcattat…
5625	PRODH	HSPOX2|PIG6|POX|PRODH1|PRODH2|SCZD4|TP53I6	HGNC:9453|MIM:606810|Ensembl:ENSG00000100033|HPRD:08433|Vega:OTTHUMG00000150163	22	22q11.21	proline dehydrogenase (oxidase) 1	protein-coding	p53-induced gene 6 protein|proline dehydrogenase 1, mitochondrial|proline dehydrogenase, mitochondrial|proline oxidase 2|proline oxidase, mitochondrial|tumor protein p53 inducible protein 6	atgaagatgaccttctatgggcattttgtagccggggaggaccaggagtccatccagcccctgcttcggcactacagggccttcggtgtcagcgccatcctggactatggagtggaggaggacctgagccccgaggaggcagagcacaaggagatggagtcctgcacctcagctgcggagagggatggcagtggcacgaataagcgggacaagcaataccaggcccaccgggccttcggggaccgcaggaatggtgtcatcagtgcccgcacctacttctacgccaatgaggccaagtgcgacagccacatggagacattcttgcgctgcatcgaagcctcaggtagagtcagcgatgacggcttcatagccattaagctcacagcactggggagaccc…
5653	KLK6	Bssp|Klk7|PRSS18|PRSS9|SP59|hK6	HGNC:6367|MIM:602652|Ensembl:ENSG00000167755|HPRD:04037	19	19q13.3	kallikrein-related peptidase 6	protein-coding	kallikrein-6|neurosin|protease M|serine protease 18|serine protease 9|zyme	atgaagaagctgatggtggtgctgagtctgattgctgcagcctgggcagaggagcagaataagttggtgcatggcggaccctgcgacaagacatctcacccctaccaagctgccctctacacctcgggccacttgctctgtggtggggtccttatccatccactgtgggtcctcacagctgcccactgcaaaaaaccgaatcttcaggtcttcctggggaagcataaccttcggcaaagggagagttcccaggagcagagttctgttgtccgggctgtgatccaccctgactatgatgccgccagccatgaccaggacatcatgctgttgcgcctggcacgcccagccaaactctctgaactcatccagccccttcccctggagagggactgctcagcc…
5654	HTRA1	ARMD7|HtrA|L56|ORF480|PRSS11	HGNC:9476|MIM:602194|Ensembl:ENSG00000166033|HPRD:03725|Vega:OTTHUMG00000019186	10	10q26.3	HtrA serine peptidase 1	protein-coding	IGFBP5-protease|high-temperature requirement A serine peptidase 1|protease, serine, 11 (IGF binding)|serine protease HTRA1	atgcagatcccgcgcgccgctcttctcccgctgctgctgctgctgctggcggcgcccgcctcggcgcagctgtcccgggccggccgctcggcgcctttggccgccgggtgcccagaccgctgcgagccggcgcgctgcccgccgcagccggagcactgcgagggcggccgggcccgggacgcgtgcggctgctgcgaggtgtgcggcgcgcccgagggcgccgcgtgcggcctgcaggagggcccgtgcggcgaggggctgcagtgcgtggtgcccttcggggtgccagcctcggccacggtgcggcggcgcgcgcaggccggcctctgtgtgtgcgccagcagcgagccggtgtgcggcagcgacgccaacacctacgccaacctgtgccagctgcgc…
5655	KLK10	NES1|PRSSL1	HGNC:6358|MIM:602673|Ensembl:ENSG00000129451|HPRD:04054	19	19q13	kallikrein-related peptidase 10	protein-coding	breast normal epithelial cell associated serine protease|kallikrein 10|kallikrein-10|normal epithelial cell-specific 1|protease serine-like 1|protease, serine-like, 1	atgagagctccgcacctccacctctccgccgcctctggcgcccgggctctggcgaagctgctgccgctgctgatggcgcaactctgggccgcagaggcggcgctgctcccccaaaacgacacgcgcttggaccccgaagcctatggctccccgtgcgcgcgcggctcgcagccctggcaggtctcgctcttcaacggcctctcgttccactgcgcgggtgtcctggtggaccagagttgggtgctgacggccgcgcactgcggaaacaagccactgtgggctcgagtaggggatgaccacctgctgcttcttcagggagagcagctccgccggaccactcgctctgttgtccatcccaagtaccaccagggctcaggccccatcctgccaaggcgaacg…
56666	PANX2	PX2|hPANX2	HGNC:8600|MIM:608421|Ensembl:ENSG00000073150|HPRD:09760|Vega:OTTHUMG00000044649	22	22q13.33	pannexin 2	protein-coding	pannexin-2	atgcaccacctcctggagcagtcggcggacatggcgaccgcgctgctggcgggagagaagctgcgggagctgatcctgccgggcgcgcaggacgacaaggcgggcgcgctggccgcgctgcttctgcagctgaagctggagctgccgttcgaccgggtggtcaccatcggcaccgtgctggtgcccatcctgctggtcaccctggtcttcaccaagaacttcgcagaggaacccatttactgttacaccccgcacaacttcacgcgcgaccaggcgctgtacgcccgcggctactgctggacggagctgcgggacgcgctgcccggcgtggacgccagcctgtggccgtcgctgtttgagcacaagttcctgccctacgcgctgctggccttcgccgcc…
56849	TCEAL7	MPMGp800C04260Q003	HGNC:28336|MIM:300771|Ensembl:ENSG00000182916|HPRD:06641|Vega:OTTHUMG00000022096	X	Xq22.1	transcription elongation factor A (SII)-like 7	protein-coding	TCEA-like protein 7|transcription elongation factor A protein-like 7|transcription elongation factor S-II protein-like 7	atgcaaaaaccctgcaaagaaaacgaaggaaagccaaagtgcagcgtgccaaagagggaggaaaaacgcccgtatggagaatttgaacgccagcaaacagaagggaattttagacagaggctgcttcagtctctcgaagaatttaaagaggacatagactataggcattttaaagatgaagaaatgacaagggagggagatgagatggaaaggtgtttggaagagataaggggtctgagaaagaaatttagggctctgcattctaaccataggcattctcgggaccgtccttatcccatttaa
56925	LXN	ECI|TCI	HGNC:13347|MIM:609305|Ensembl:ENSG00000079257|HPRD:14327|Vega:OTTHUMG00000158807	3	3q25.32	latexin	protein-coding	MUM|endogenous carboxypeptidase inhibitor|tissue carboxypeptidase inhibitor	atggaaatcccgccgaccaactacccagcctccagggcggccttggtggcacagaactacatcaactaccagcaggggaccccgcacagggtgtttgaggtgcagaaggtcaaacaagccagcatggaggatattccaggaagaggacataagtatcaccttaaatttgctgttgaagaaattatacaaaaacaagttaaggtgaactgcacagctgaagtactttacccttcaacgggacaagaaactgcaccagaagtcaacttcacatttgaaggagaaactggaaagaatccagatgaagaagacaacacattttatcaaagacttaagtccatgaaggaaccgctagaagcacaaaatattccagacaattttggaaatgtatctccagaaatg…
56940	DUSP22	JKAP|JSP1|LMWDSP2|MKPX|VHX	HGNC:16077|Ensembl:ENSG00000112679|HPRD:13255|Vega:OTTHUMG00000014113	6	6p25.3	dual specificity phosphatase 22	protein-coding	JNK-stimulating phosphatase 1|JNK-stimulatory phosphatase-1|JSP-1|LMW-DSP2|MAP kinase phosphatase x|MKP-x|dual specificity protein phosphatase 22|homolog of mouse dual specificity phosphatase LMW-DSP2|low molecular weight dual specificity phosphatase 2|mitogen-activated protein kinase phosphatase x	atggggaatgggatgaacaagatcctgcccggcctgtacatcggcaacttcaaagatgccagagacgcggaacaattgagcaagaacaaggtgacacatattctgtctgtccatgatagtgccaggcctatgttggagggagttaaatacctgtgcatcccagcagcggattcaccatctcaaaacctgacaagacatttcaaagaaagtattaaattcattcacgagtgccggctccgcggtgagagctgccttgtacactgcctggccggggtctccaggagcgtgacactggtgatcgcatacatcatgaccgtcactgactttggctgggaggatgccctgcacaccgtgcgtgctgggagatcctgtgccaaccccaacgtgggcttccagaga…
56954	NIT2	-	HGNC:29878|Ensembl:ENSG00000114021|HPRD:17634|Vega:OTTHUMG00000159066	3	3q12.2	nitrilase family, member 2	protein-coding	Nit protein 2|nitrilase homolog 2|omega-amidase NIT2	atgacctctttccgcttggccctcatccagcttcagatttcttccatcaaatcagataacgtcactcgcgcttgtagcttcatccgggaggcagcaacgcaaggagccaaaatagtttctttgccggaatgctttaattctccatatggagcgaaatattttcctgaatatgcagagaaaattcctggtgaatccacacagaagctttctgaagtagcaaaggaatgcagcatatatctcattggaggctctatccctgaagaggatgctgggaaattatataacacctgtgctgtgtttgggcctgatggaactttactagcaaagtatagaaagatccatctgtttgacattgatgttcctggaaaaattacatttcaagaatctaaaacattgagt…
56999	ADAMTS9	-	HGNC:13202|MIM:605421|Ensembl:ENSG00000163638|HPRD:05662|Vega:OTTHUMG00000158722	3	3p14.1	ADAM metallopeptidase with thrombospondin type 1 motif, 9	protein-coding	A disintegrin and metalloproteinase with thrombospondin motifs 9|ADAM-TS 9|ADAM-TS9|ADAMTS-9|a disintegrin-like and metalloprotease (reprolysin type) with thrombospondin type 1 motif, 9	atgcagtttgtatcctgggccacactgctaacgctcctggtgcgggacctggccgagatggggagcccagacgccgcggcggccgtgcgcaaggacaggctgcacccgaggcaagtgaaattattagagaccctgagcgaatacgaaatcgtgtctcccatccgagtgaacgctctcggagaaccctttcccacgaacgtccacttcaaaagaacgcgacggagcattaactctgccactgacccctggcctgccttcgcctcctcctcttcctcctctacctcctcccaggcgcattaccgcctctctgccttcggccagcagtttctatttaatctcaccgccaatgccggatttatcgctccactgttcactgtcaccctcctcgggacgcccggg…
57111	RAB25	CATX-8|RAB11C	HGNC:18238|MIM:612942|Ensembl:ENSG00000132698|HPRD:06698|Vega:OTTHUMG00000017457	1	1q22	RAB25, member RAS oncogene family	protein-coding	ras-related protein Rab-25	atggggaatggaactgaggaagattataactttgtcttcaaggtggtgctgatcggcgaatcaggtgtggggaagaccaatctactctcccgattcacgcgcaatgagttcagccacgacagccgcaccaccatcggggttgagttctccacccgcactgtgatgttgggcaccgctgctgtcaaggctcagatctgggacacagctggcctggagcggtaccgagccatcacctcggcgtactatcgtggtgcagtgggggccctcctggtgtttgacctaaccaagcaccagacctatgctgtggtggagcgatggctgaaggagctctatgaccatgctgaagccacgatcgtcgtcatgctcgtgggtaacaaaagtgacctcagccaggcccgg…
5727	PTCH1	BCNS|HPE7|NBCCS|PTC|PTC1|PTCH|PTCH11	HGNC:9585|MIM:601309|Ensembl:ENSG00000185920|HPRD:03200|Vega:OTTHUMG00000020280	9	9q22.3	patched 1	protein-coding	PTCH protein +12b|PTCH protein +4'|PTCH protein -10|PTCH protein -3,4,5|patched homolog 1|protein patched homolog 1	atggcctcggctggtaacgccgccgagccccaggaccgcggcggcggcggcagcggctgtatcggtgccccgggacggccggctggaggcgggaggcgcagacggacgggggggctgcgccgtgctgccgcgccggaccgggactatctgcaccggcccagctactgcgacgccgccttcgctctggagcagatttccaaggggaaggctactggccggaaagcgccgctgtggctgagagcgaagtttcagagactcttatttaaactgggttgttacattcaaaaaaactgcggcaagttcttggttgtgggcctcctcatatttggggccttcgcggtgggattaaaagcagcgaacctcgagaccaacgtggaggagctgtgggtggaagttgga…
5728	PTEN	10q23del|BZS|DEC|GLM2|MHAM|MMAC1|PTEN1|TEP1	HGNC:9588|MIM:601728|Ensembl:ENSG00000171862|HPRD:03431|Vega:OTTHUMG00000018688	10	10q23.3	phosphatase and tensin homolog	protein-coding	MMAC1 phosphatase and tensin homolog deleted on chromosome 10|mutated in multiple advanced cancers 1|phosphatase and tensin-like protein|phosphatidylinositol-3,4,5-trisphosphate 3-phosphatase and dual-specificity protein phosphatase PTEN	atgacagccatcatcaaagagatcgttagcagaaacaaaaggagatatcaagaggatggattcgacttagacttgacctatatttatccaaacattattgctatgggatttcctgcagaaagacttgaaggcgtatacaggaacaatattgatgatgtagtaaggtttttggattcaaagcataaaaaccattacaagatatacaatctttgtgctgaaagacattatgacaccgccaaatttaattgcagagttgcacaatatccttttgaagaccataacccaccacagctagaacttatcaaacccttttgtgaagatcttgaccaatggctaagtgaagatgacaatcatgttgcagcaattcactgtaaagctggaaagggacgaactggtgta…
574411	MIR451A	MIR451|MIRN451|hsa-mir-451	HGNC:32053|MIM:612071|miRBase:MI0001729	17	17q11.2	microRNA 451a	miscRNA	-	aaaccgttaccattactgagtt
574455	MIR193B	MIRN193B	HGNC:32087|miRBase:MI0003137	16	16p13.12	microRNA 193b	miscRNA	-	cggggttttgagggcgagatga
57447	NDRG2	SYLD	HGNC:14460|MIM:605272|Ensembl:ENSG00000165795|HPRD:17630|Vega:OTTHUMG00000029619	14	14q11.2	NDRG family member 2	protein-coding	N-myc downstream regulator 2|NDR1-related protein NDR2|cytoplasmic protein Ndr1|protein NDRG2|syld709613 protein	atggcggagctgcaggaggtgcagatcacagaggagaagccactgttgccaggacagacgcctgaggcggccaagactcactctgtggagacaccatacggctctgtcactttcactgtctatggcacccccaaacccaaacgcccagcgatccttacctaccacgatgtgggactcaactataaatcttgcttccagccactgtttcagttcgaggacatgcaggaaatcattcagaactttgtgcgggttcatgtggatgcccctggaatggaagagggagcccctgtgttccctttgggatatcagtacccatctctggaccagcttgcagacatgatcccttgcgtcctgcagtacctaaatttctctacaataattggagttggtgttggagct…
574479	MIR517A	MIRN517A	HGNC:32111|miRBase:MI0003161	19	19q13.42	microRNA 517a	miscRNA	-	cctctagatggaagcactgtct
57491	AHRR	AHH|AHHR|bHLHe77	HGNC:346|MIM:606517|Ensembl:ENSG00000063438|HPRD:07356|Vega:OTTHUMG00000162171	5	5p15.3	aryl-hydrocarbon receptor repressor	protein-coding	ahR repressor|aryl hydrocarbon hydroxylase regulator|aryl hydrocarbon receptor repressor|class E basic helix-loop-helix protein 77|dioxin receptor repressor	atgccgaggacgatgatcccgccgggggagtgcacgtacgcgggccggaagcggaggaggcccctgcagaaacagaggcccgccgtgggggcagagaagtccaacccctccaagcgacaccgggaccgcctcaacgccgagttggaccacctggccagcctgctgccgttcccgcctgacatcatctccaagctggacaagctttctgtcctgcgcctcagtgtcagttacctccgggtgaagagcttcttccaagtcgtgcaggagcagagctcacggcagcctgcggccggcgccccctcgcccggagacagctgtcctcttgcagggtctgccgtgctggagggaaggctgctgttggagtctcttaatggctttgctctggtcgtgagtgcagaa…
57509	MTUS1	ATBP|ATIP|MP44|MTSG1	HGNC:29789|MIM:609589|Ensembl:ENSG00000129422|HPRD:11376|Vega:OTTHUMG00000163756	8	8p22	microtubule associated tumor suppressor 1	protein-coding	AT2 receptor-binding protein|AT2 receptor-interacting protein|AT2R binding protein|angiotensin-II type 2 receptor-interacting protein|erythroid differentiation-related|microtubule-associated tumor suppressor 1|mitochondrial tumor suppressor gene 1|transcription factor MTSG1	atgactgatgataattcagatgataaaatagaagatgaattgcaaaccttctttaccagtgataaagatggaaatacacatgcatacaacccgaaatcaccacctacacaaaactcttcagccagcagtgtgaactggaattctgccaacccagatgacatggtggttgattatgaaactgaccctgctgtagttactggtgaaaatatttctttaagccttcagggtgttgaagtatttggtcatgaaaagtcttctagtgatttcattagtaagcaggtgttagatatgcataaagattctatttgtcagtgtcctgcacttgtaggtactgagaagcccaaatatctgcaacacagttgtcattccctagaagcagttgagggccagagtgttgag…
57531	HACE1	-	HGNC:21033|MIM:610876|Ensembl:ENSG00000085382|HPRD:17086|Vega:OTTHUMG00000015287	6	6q16.3	HECT domain and ankyrin repeat containing, E3 ubiquitin protein ligase 1	protein-coding	E3 ubiquitin-protein ligase HACE1|HECT domain and ankyrin repeat-containing E3 ubiquitin-protein ligase 1	atggagagagcgatggagcaactcaaccgcctgacgcgctcgctgcgccgcgcgcgcaccgtggagttgcccgaggataatgaaactgctgtttatacattaatgccaatggttatggctgatcaacacaggtctgtttctgaactactatcaaattcaaaatttgatgtcaattatgcattcggacgtgtgaaaagaagcttgcttcacattgcagcaaattgtggatcggtggaatgcttggttttgctgttaaagaaaggagcaaatcctaactatcaagatatttcaggctgtacaccccttcatttggcagcaagaaatgggcagaagaaatgtatgagtaaattattagaatatagcgctgatgtcaacatttgtaataatgaaggccttaca…
57569	ARHGAP20	RARHOGAP	HGNC:18357|MIM:609568|Ensembl:ENSG00000137727|HPRD:10657|Vega:OTTHUMG00000166590	11	11q23.1	Rho GTPase activating protein 20	protein-coding	RA and RhoGAP domain containing protein|rho GTPase-activating protein 20|rho-type GTPase-activating protein 20	atggaagcgatgtccccccagcaggagactctagggggacagccggggcgctcctcttccctgacaggagtgtctcggctcgcgggaggcagctgcaccaagaagaaaatgaaaacactagcagaaaggaggaggagcgctccatctcttatcctggataaagccctacaaaaacggcctactaccagggacagtccttctgctagtgttgacacatgcacatttctgtcatcattagtgtgctccaataggactctgctgattgatggccgggcagaactcaaaagaggcctccagaggcaggagcggcatcttttcctattcaatgatctgtttgttgtggccaaaatcaaatataacaataactttaagataaaaaataaaattaaattaactgat…
57575	PCDH10	OL-PCDH|PCDH19	HGNC:13404|MIM:608286|Ensembl:ENSG00000138650|HPRD:12204|Vega:OTTHUMG00000161301	4	4q28.3	protocadherin 10	protein-coding	ortholog of OL-pcdh|protocadherin-10	atgattgtgctattattgtttgccttgctctggatggtggaaggagtcttttcccagcttcactacacggtacaggaggagcaggaacatggcactttcgtggggaatatcgctgaagatctgggtctggacattacaaaactttcggctcgcgggtttcagacggtgcccaactcaaggaccccttacttagacctcaacctggagacaggggtgctgtacgtgaacgagaaaatagaccgcgaacaaatctgcaaacagagcccctcctgtgtcctgcacctggaggtctttctggagaaccccctggagctgttccaggtggagatcgaggtgctggacattaatgacaaccccccctctttcccggagccagacctgacggtggaaatctctgag…
57586	SYT13	-	HGNC:14962|MIM:607716|Ensembl:ENSG00000019505|HPRD:12128|Vega:OTTHUMG00000166504	11	11p12-p11	synaptotagmin XIII	protein-coding	synaptotagmin-13|sytXIII	atggtgctgtcggtgcctgtgatcgcgctgggcgccacgctgggcacagccaccagcatcctcgcgttgtgcggggtcacctgcctgtgtcggcacatgcaccccaagaaggggctgctgccgcgggaccaggaccccgacctggagaaggcgaagcccagcttgctcgggtctgcacaacagttcaatgttaaaaagtccacggaacctgttcagccccgtgccctcctcaagttcccagacatctatggacccaggccagctgtgacggctccagaggtcatcaactatgcagactattcactgaggtctacggaggagcccactgcacctgccagcccccaacccccgaatgacagtcgcctcaagaggcaggtcacagaggagctgttcatcctc…
576	BAI2	-	HGNC:944|MIM:602683|Ensembl:ENSG00000121753|HPRD:04063|Vega:OTTHUMG00000003885	1	1p35	brain-specific angiogenesis inhibitor 2	protein-coding	Brain-specific angiongenesis inhibitor-2	atggagaatacaggttggatgggcaagggacataggatgaccccagcctgtcccctcttactgtctgtgattctgtccctgcgcctggccaccgccttcgaccccgcccccagtgcctgctctgccctggcctcgggtgtgctctacggggccttctcgctgcaggacctctttcctaccatcgcctcgggctgctcctggaccctggagaaccctgaccccaccaagtactccctctacctgcgcttcaaccgccaggagcaggtgtgcgcacactttgccccccgcctgctgcccctggaccactacctggtcaactttacctgcctgcggcctagccccgaggaggcggtggcccaggcggagtcagaggtggggcggccagaagaggaggaggca…
577	BAI3	-	HGNC:945|MIM:602684|Ensembl:ENSG00000135298|HPRD:04064|Vega:OTTHUMG00000014982	6	6q12	brain-specific angiogenesis inhibitor 3	protein-coding	dJ91B17.1 (brain-specific angiogenesis inhibitor 3)	atgaaggctgttcgtaacctgctgatttatatattttccacctatctcctggttatgtttggatttaatgctgcccaagacttctggtgttcaactttggtgaagggagtcatttatggatcgtattctgtaagtgaaatgtttcctaaaaactttacaaactgcacttggacgctggaaaatccagatccaaccaaatatagcatttacctgaaattttccaaaaaggaccttagctgctctaacttttcactcctggcttatcagtttgatcatttttcccatgaaaaaataaaggatcttttaagaaagaatcattctataatgcaactctgcaattccaagaatgctttcgtttttctacagtatgataaaaattttattcaaatacgtcgagta…
5771	PTPN2	PTN2|PTPT|TC-PTP|TCELLPTP|TCPTP	HGNC:9650|MIM:176887|Ensembl:ENSG00000175354|HPRD:06768|Vega:OTTHUMG00000131702	18	18p11.3-p11.2	protein tyrosine phosphatase, non-receptor type 2	protein-coding	T-cell protein tyrosine phosphatase|tyrosine-protein phosphatase non-receptor type 2	atgcccaccaccatcgagcgggagttcgaagagttggatactcagcgtcgctggcagccgctgtacttggaaattcgaaatgagtcccatgactatcctcatagagtggccaagtttccagaaaacagaaatcgaaacagatacagagatgtaagcccatatgatcacagtcgtgttaaactgcaaaatgctgagaatgattatattaatgccagtttagttgacatagaagaggcacaaaggagttacatcttaacacagggtccacttcctaacacatgctgccatttctggcttatggtttggcagcagaagaccaaagcagttgtcatgctgaaccgcattgtggagaaagaatcggttaaatgtgcacagtactggccaacagatgaccaagag…
5777	PTPN6	HCP|HCPH|HPTP1C|PTP-1C|SH-PTP1|SHP-1|SHP-1L|SHP1	HGNC:9658|MIM:176883|Ensembl:ENSG00000111679|HPRD:01475|Vega:OTTHUMG00000168518	12	12p13	protein tyrosine phosphatase, non-receptor type 6	protein-coding	hematopoietic cell phosphatase|hematopoietic cell protein-tyrosine phosphatase|protein-tyrosine phosphatase 1C|protein-tyrosine phosphatase SHP-1|tyrosine-protein phosphatase non-receptor type 6	atggtgaggtggtttcaccgagacctcagtgggctggatgcagagaccctgctcaagggccgaggtgtccacggtagcttcctggctcggcccagtcgcaagaaccagggtgacttctcgctctccgtcagggtgggggatcaggtgacccatattcggatccagaactcaggggatttctatgacctgtatggaggggagaagtttgcgactctgacagagctggtggagtactacactcagcagcagggtgtcctgcaggaccgcgacggcaccatcatccacctcaagtacccgctgaactgctccgatcccactagtgagaggtggtaccatggccacatgtctggcgggcaggcagagacgctgctgcaggccaagggcgagccctggacgttt…
5782	PTPN12	PTP-PEST|PTPG1	HGNC:9645|MIM:600079|Ensembl:ENSG00000127947|HPRD:02513|Vega:OTTHUMG00000023501	7	7q11.23	protein tyrosine phosphatase, non-receptor type 12	protein-coding	protein-tyrosine phosphatase G1|tyrosine-protein phosphatase non-receptor type 12	atgatatgggagtataatgttgtgatcattgtaatggcctgccgagaatttgagatgggaaggaaaaaatgtgagcgctattggcctttgtatggagaagaccccataacgtttgcaccatttaaaatttcttgtgaggatgaacaagcaagaacagactacttcatcaggacactcttacttgaatttcaaaatgaatctcgtaggctgtatcagtttcattatgtgaactggccagaccatgatgttccttcatcatttgattctattctggacatgataagcttaatgaggaaatatcaagaacatgaagatgttcctatttgtattcattgcagtgcaggctgtggaagaacaggtgccatttgtgccatagattatacgtggaatttactaaaa…
57863	CADM3	BIgR|IGSF4B|NECL1|Necl-1|TSLL1|synCAM3	HGNC:17601|MIM:609743|Ensembl:ENSG00000162706|HPRD:13733|Vega:OTTHUMG00000037177	1	1q21.2-q22	cell adhesion molecule 3	protein-coding	TSLC1-like 1|TSLC1-like protein 1|brain immunoglobulin receptor|dendritic cell nectin-like protein 1 short isoform|immunoglobulin superfamily member 4B|immunoglobulin superfamily, member 4B|nectin-like 1|nectin-like protein 1|synaptic cell adhesion molecule 3	atgggggccccagccgcctcgctcctgctcctgctcctgctgttcgcctgctgctgggcgcccggcggggccaacctctcccaggacgacagccagccctggacatctgatgaaacagtggtggctggtggcaccgtggtgctcaagtgccaagtgaaagatcacgaggactcatccctgcaatggtctaaccctgctcagcagactctctactttggggagaagagagcccttcgagataatcgaattcagctggttacctctacgccccacgagctcagcatcagcatcagcaatgtggccctggcagacgagggcgagtacacctgctcaatcttcactatgcctgtgcgaactgccaagtccctcgtcactgtgctaggaattccacagaagccc…
5789	PTPRD	HPTP|HPTPD|HPTPDELTA|PTPD|RPTPDELTA	HGNC:9668|MIM:601598|Ensembl:ENSG00000153707|HPRD:03358|Vega:OTTHUMG00000021005	9	9p23-p24.3	protein tyrosine phosphatase, receptor type, D	protein-coding	R-PTP-delta|protein tyrosine phosphatase, receptor type, delta polypeptide|protein-tyrosine phosphatase delta|receptor-type tyrosine-protein phosphatase delta	atggtgcacgtagccaggctgctgctgctgctcctcactttcttcctccgcacggatgctgagacacctccaaggtttacacgaacacccgttgatcagacaggggtctctggcggagttgcctctttcatctgccaagctacgggagacccaagacctaaaattgtctggaacaaaaaaggaaagaaagtcagcaatcagagatttgaggtaatagagtttgacgatgggtctggatcagttctcagaatacaacccttacggactccgagggatgaggccatttatgaatgtgtggcctcaaataatgtgggagaaataagtgtatccaccagactcacagttttgcgggaagatcaaattcccaggggcttccctaccattgacatgggcccacag…
5795	PTPRJ	CD148|DEP1|HPTPeta|R-PTP-ETA|SCC1	HGNC:9673|MIM:600925|Ensembl:ENSG00000149177|HPRD:02955|Vega:OTTHUMG00000166573	11	11p11.2	protein tyrosine phosphatase, receptor type, J	protein-coding	CD148 antigen|DEP-1|HPTP eta|R-PTP-J|density-enhanced phosphatase 1|human density enhanced phosphatase-1|protein tyrosine phosphatase, receptor type, J polypeptide|protein-tyrosine phosphatase eta|protein-tyrosine phosphatase receptor type J|receptor-type tyrosine-protein phosphatase eta|susceptibility to colon cancer 1, mouse, homolog of	atgaagccggcggcgcgggaggcgcggctgcctccgcgctcgcccgggctgcgctgggcgctgccgctgctgctgctgctgctgcgcctgggccagatcctgtgcgcaggtggcacccctagtccaattcctgacccttcagtagcaactgttgccacaggggaaaatggcataacgcagatcagcagtacagcagaatcctttcataaacagaatggaactggaacacctcaggtggaaacaaacaccagtgaggatggtgaaagctctggagccaacgatagtttaagaacacctgaacaaggatctaatgggactgatggggcatctcaaaaaactcccagtagcactgggcccagtcctgtgtttgacattaaagctgtttccatcagtccaacc…
5796	PTPRK	R-PTP-kappa	HGNC:9674|MIM:602545|Ensembl:ENSG00000152894|HPRD:03968|Vega:OTTHUMG00000015536	6	6q22.2-q22.3	protein tyrosine phosphatase, receptor type, K	protein-coding	dJ480J14.2.1 (protein tyrosine phosphatase, receptor type, K (R-PTP-KAPPA, protein tyrosine phosphatase kappa , protein tyrosine phosphatase kappa|protein-tyrosine phosphatase kappa|protein-tyrosine phosphatase, receptor type, kappa|receptor-type tyrosine-protein phosphatase kappa	atggatacgactgcggcggcggcgctgcctgcttttgtggcgctcttgctcctctctccttggcctctcctgggatcggcccaaggccagttctccgcaggtggctgtacttttgatgatggtccaggggcctgtgattaccaccaggatctgtatgatgactttgaatgggtgcatgttagtgctcaagagcctcattatctaccacccgagatgccccaaggttcctatatgatagtggactcttcagatcacgaccctggagaaaaagccagacttcagctgcctacaatgaaggagaacgacactcactgcattgatttcagttacctattatatagccagaaaggactgaatcctggcactttgaacatattagttagggtgaataaaggacct…
580	BARD1	-	HGNC:952|MIM:601593|Ensembl:ENSG00000138376|HPRD:03354|Vega:OTTHUMG00000133016	2	2q34-q35	BRCA1 associated RING domain 1	protein-coding	BARD-1|BRCA1 associated RING domain 1 isoform alfa|BRCA1 associated RING domain 1 isoform beta|BRCA1 associated RING domain 1 isoform delta|BRCA1 associated RING domain 1 isoform epsilon|BRCA1 associated RING domain 1 isoform eta|BRCA1 associated RING domain 1 isoform gamma|BRCA1 associated RING domain 1 isoform phi|BRCA1-associated RING domain gene 1|BRCA1-associated RING domain protein 1	atgccggataatcggcagccgaggaaccggcagccgaggatccgctccgggaacgagcctcgttccgcgcccgccatggaaccggatggtcgcggtgcctgggcccacagtcgcgccgcgctcgaccgcctggagaagctgctgcgctgctcgcgttgtactaacattctgagagagcctgtgtgtttaggaggatgtgagcacatcttctgtagtaattgtgtaagtgactgcattggaactggatgtccagtgtgttacaccccggcctggatacaagacttgaagataaatagacaactggacagcatgattcaactttgtagtaagcttcgaaatttgctacatgacaatgagctgtcagatttgaaagaagataaacctaggaaaagtttgttt…
5889	RAD51C	BROVCA3|FANCO|RAD51L2	HGNC:9820|MIM:602774|Ensembl:ENSG00000108384|HPRD:04143|Vega:OTTHUMG00000141292	17	17q25.1	RAD51 homolog C (S. cerevisiae)	protein-coding	DNA repair protein RAD51 homolog 3|R51H3|RAD51 homolog C|RAD51-like protein 2|yeast RAD51 homolog 3	atgcgcgggaagacgttccgctttgaaatgcagcgggatttggtgagtttcccgctgtctccagcggtgcgggtgaagctggtgtctgcggggttccagactgctgaggaactcctagaggtgaaaccctccgagcttagcaaagaagttgggatatctaaagcagaagccttagaaactctgcaaattatcagaagagaatgtctcacaaataaaccaagatatgctggtacatctgagtcacacaagaagtgtacagcactggaacttcttgagcaggagcatacccagggcttcataatcaccttctgttcagcactagatgatattcttgggggtggagtgcccttaatgaaaacaacagaaatttgtggtgcaccaggtgttggaaaaacacaa…
5906	RAP1A	KREV-1|KREV1|RAP1|SMGP21	HGNC:9855|MIM:179520|Ensembl:ENSG00000116473|HPRD:01545|Vega:OTTHUMG00000011959	1	1p13.3	RAP1A, member of RAS oncogene family	protein-coding	C21KG|G-22K|GTP-binding protein smg p21A|RAS-related protein RAP1A|Ras-related protein Krev-1|ras-related protein Rap-1A	atgcgtgagtacaagctagtggtccttggttcaggaggcgttgggaagtctgctctgacagttcagtttgttcagggaatttttgttgaaaaatatgacccaacgatagaagattcctacagaaagcaagttgaagtcgattgccaacagtgtatgctcgaaatcctggatactgcagggacagagcaatttacagcaatgagggatttgtatatgaagaacggccaaggttttgcactagtatattctattacagctcagtccacgtttaacgacttacaggacctgagggaacagattttacgggttaaggacacggaagatgttccaatgattttggttggcaataaatgtgacctggaagatgagcgagtagttggcaaagagcagggccagaat…
5909	RAP1GAP	RAP1GA1|RAP1GAP1|RAP1GAPII|RAPGAP	HGNC:9858|MIM:600278|Ensembl:ENSG00000076864|HPRD:02609|Vega:OTTHUMG00000007513	1	1p36.1-p35	RAP1 GTPase activating protein	protein-coding	rap1 GTPase-activating protein 1	atgattgagaagatgcagggaagcaggatggatgaacaacgctgctccttcccgccgcccctcaaaacagaggaggactacattccatacccgagcgtgcacgaggtcttggggcgagaaggacccttccccctcatcctgctgccccagtttgggggctactggattgagggcaccaaccacgaaatcaccagcatccccgagacagagccactgcagtcgcccacaaccaaggtgaagctcgagtgcaaccccacagcccgcatctaccggaagcactttctcggcaaggagcatttcaattactactcactggacgctgccctcggccaccttgtcttctcactcaagtacgatgtcatcggggaccaagagcacctgcggctgctgctcaggacc…
5915	RARB	HAP|NR1B2|RRB2	HGNC:9865|MIM:180220|Ensembl:ENSG00000077092|HPRD:07183|Vega:OTTHUMG00000130480	3	3p24	retinoic acid receptor, beta	protein-coding	HBV-activated protein|RAR-beta|RAR-epsilon|hepatitis B virus activated protein|nuclear receptor subfamily 1 group B member 2|retinoic acid receptor beta|retinoic acid receptor beta 2|retinoic acid receptor beta 4|retinoic acid receptor beta 5|retinoic acid receptor beta variant 1|retinoic acid receptor beta variant 2|retinoic acid receptor, beta polypeptide	atgtttgactgtatggatgttctgtcagtgagtcctgggcaaatcctggatttctacactgcgagtccgtcttcctgcatgctccaggagaaagctctcaaagcatgcttcagtggattgacccaaaccgaatggcagcatcggcacactgctcaatcaattgaaacacagagcaccagctctgaggaactcgtcccaagccccccatctccacttcctccccctcgagtgtacaaaccctgcttcgtctgccaggacaaatcatcagggtaccactatggggtcagcgcctgtgagggatgtaagggctttttccgcagaagtattcagaagaatatgatttacacttgtcaccgagataagaactgtgttattaataaagtcaccaggaatcgatgc…
5920	RARRES3	HRASLS4|PLA1/2-3|RIG1|TIG3	HGNC:9869|MIM:605092|Ensembl:ENSG00000133321|HPRD:05479|Vega:OTTHUMG00000167850	11	11q23	retinoic acid receptor responder (tazarotene induced) 3	protein-coding	RAR-responsive protein TIG3|retinoic acid receptor responder protein 3|retinoic acid-inducible gene 1|retinoid-inducible gene 1 protein|tazarotene-induced gene 3 protein	atggcttcgccacaccaagagcccaaacctggagacctgattgagattttccgccttggctatgagcactgggccctgtatataggagatggctacgtgatccatctggctcctccaagtgagtaccccggggctggctcctccagtgtcttctcagtcctgagcaacagtgcagaggtgaaacgggagcgcctggaagatgtggtgggaggctgttgctatcgggtcaacaacagcttggaccatgagtaccaaccacggcccgtggaggtgatcatcagttctgcgaaggagatggttggtcagaagatgaagtacagtattgtgagcaggaactgtgagcactttgtcacccagctgagatatggcaagtcccgctgtaaacaggtggaaaaggcc…
5925	RB1	OSRC|RB|p105-Rb|pRb|pp110	HGNC:9884|MIM:614041|Ensembl:ENSG00000139687|HPRD:01574|Vega:OTTHUMG00000016900	13	13q14.2	retinoblastoma 1	protein-coding	retinoblastoma suspectibility protein|retinoblastoma-associated protein	atgccgcccaaaaccccccgaaaaacggccgccaccgccgccgctgccgccgcggaacccccggcaccgccgccgccgccccctcctgaggaggacccagagcaggacagcggcccggaggacctgcctctcgtcaggcttgagtttgaagaaacagaagaacctgattttactgcattatgtcagaaattaaagataccagatcatgtcagagagagagcttggttaacttgggagaaagtttcatctgtggatggagtattgggaggttatattcaaaagaaaaaggaactgtggggaatctgtatctttattgcagcagttgacctagatgagatgtcgttcacttttactgagctacagaaaaacatagaaatcagtgtccataaattctttaac…
5931	RBBP7	RbAp46	HGNC:9890|MIM:300825|Ensembl:ENSG00000102054|HPRD:04231|Vega:OTTHUMG00000021198	X	Xp22.2	retinoblastoma binding protein 7	protein-coding	G1/S transition control protein-binding protein RbAp46|RBBP-7|histone acetyltransferase type B subunit 2|histone-binding protein RBBP7|nucleosome-remodeling factor subunit RBAP46|retinoblastoma-binding protein 7|retinoblastoma-binding protein RbAp46|retinoblastoma-binding protein p46	atggctgccgaggcgggcgtcgtgggagctggggcctcccctgatggggattggagagaccaggcctgtgggcttctgctacacgtgcatttgtcttcccgactgggtcgcgcagcccctgtacgtacaggtcgtcatcttagaacagtgtttgaagatactgtggaggagcgtgtcatcaatgaagaatataaaatctggaagaagaatacaccgtttctatatgacctggttatgacccatgctcttcagtggcccagtcttaccgttcagtggcttcctgaagtgactaaacctgaaggaaaagattatgcccttcattggctagtgctggggactcatacgtctgatgagcagaatcatctggtggttgctcgagtacatattcccaatgatgat…
5933	RBL1	CP107|PRB1|p107	HGNC:9893|MIM:116957|Ensembl:ENSG00000080839|HPRD:00312|Vega:OTTHUMG00000032406	20	20q11.2	retinoblastoma-like 1 (p107)	protein-coding	107 kDa retinoblastoma-associated protein|cellular protein 107|retinoblastoma-like protein 1	atgttcgaggacaagccccacgctgagggggcggcggtggtcgccgcagccggggaggcgctacaggccctgtgccaggagctgaacctggacgaggggagcgcggccgaagccctggacgactttactgccatccgaggcaactacagcctagagggagaagttacacactggttggcatgttcattatatgttgcatgccgcaaaagcattattcccacggttggaaagggtatcatggaaggcaactgtgtttcacttaccagaatactacgttcagctaaattaagtttaatacaattttttagtaaaatgaagaaatggatggacatgtcaaatctaccacaagaatttcgtgaacgtatagaaaggctagagagaaattttgaggtgtctact…
5934	RBL2	P130|Rb2	HGNC:9894|MIM:180203|Ensembl:ENSG00000103479|HPRD:01576|Vega:OTTHUMG00000133198	16	16q12.2	retinoblastoma-like 2 (p130)	protein-coding	130 kDa retinoblastoma-associated protein|PRB2|RBR-2|retinoblastoma-like protein 2|retinoblastoma-related protein 2	atgccgtcgggaggtgaccagtcgccaccgcccccgcctccccctccggcggcggcagcctcggatgaggaggaggaggacgacggcgaggcggaagacgccgcgccgcctgccgagtcgcccacccctcagatccagcagcggttcgacgagctgtgcagccgcctcaacatggacgaggcggcgcgggccgaggcctgggacagctaccgcagcatgagcgaaagctacacgctggagggaaatgatcttcattggttagcatgtgccttatatgtggcttgcagaaaatctgttccaactgtaagcaaagggacagtggaaggaaactatgtatctttaactagaatcctgaaatgttcagagcagagcttaatcgaattttttaataagatgaag…
5955	RCN2	E6BP|ERC-55|ERC55|TCBP49	HGNC:9935|MIM:602584|Ensembl:ENSG00000117906|HPRD:03993|Vega:OTTHUMG00000143730	15	15q23	reticulocalbin 2, EF-hand calcium binding domain	protein-coding	E6-binding protein|calcium-binding protein ERC-55|reticulocalbin 2, EF-hand calcium binding domain (endoplasmic reticulum calcium-binding protein, 55kD)|reticulocalbin-2	atgcggctgggcccgaggaccgcggcgttggggctgctgctgctgtgcgccgccgcggccggcgccggcaaggccgaggagctgcactacccgctgggcgagcgccgcagcgactacgaccgcgaggcgctgctgggcgtccaggaagatgtggatgaatatgttaaactcggccacgaagagcagcaaaaaagactgcaggcgatcataaagaaaatcgacttggactcagatggctttctcactgaaagtgaactcagttcatggattcagatgtcttttaagcattatgctatgcaagaagcaaaacaacagtttgttgaatatgataaaaacagtgatgatactgtgacttgggatgaatataacattcagatgtatgatcgtgtgattgacttt…
60401	EDA2R	EDA-A2R|EDAA2R|TNFRSF27|XEDAR	HGNC:17756|MIM:300276|Ensembl:ENSG00000131080|HPRD:02230|Vega:OTTHUMG00000021736	X	Xq12	ectodysplasin A2 receptor	protein-coding	EDA-A2 receptor|X-linked ectodysplasin-A2 receptor|tumor necrosis factor receptor superfamily member 27|tumor necrosis factor receptor superfamily member XEDAR	atggattgccaagaaaatgagtactgggaccaatggggacggtgtgtcacctgccaacggtgtggtcctggacaggagctatccaaggattgtggttatggagagggtggagatgcctactgcacagcctgccctcctcgcaggtacaaaagcagctggggccaccacagatgtcagagttgcatcacctgtgctgtcatcaatcgtgttcagaaggtcaactgcacagctacctctaatgctgtctgtggggactgtttgcccaggttctaccgaaagacacgcattggaggcctgcaggaccaagagtgcatcccgtgcacgaagcagacccccacctctgaggttcaatgtgccttccagttgagcttagtggaggcagatgcacccacagtgccc…
6041	RNASEL	PRCA1|RNS4	HGNC:10050|MIM:180435|Ensembl:ENSG00000135828|HPRD:01590|Vega:OTTHUMG00000035213	1	1q25	ribonuclease L (2',5'-oligoisoadenylate synthetase-dependent)	protein-coding	2',5'-oligoisoadenylate synthetase-dependent|2-5A-dependent RNase|2-5A-dependent ribonuclease|RNase L|interferon-induced 2-5A-dependent RNase|ribonuclease 4	atggagagcagggatcataacaacccccaggagggacccacgtcctccagcggtagaagggctgcagtggaagacaatcacttgctgattaaagctgttcaaaacgaagatgttgacctggtccagcaattgctggaaggtggagccaatgttaatttccaggaagaggaagggggctggacacctctgcataacgcagtacaaatgagcagggaggacattgtggaacttctgcttcgtcatggtgctgaccctgttctgaggaagaagaatggggccacgccttttatcctcgcagcgattgcggggagcgtgaagctgctgaaacttttcctttctaaaggagcagatgtcaatgagtgtgatttttatggcttcacagccttcatggaagccgct…
60561	RINT1	RINT-1	HGNC:21876|MIM:610089|Ensembl:ENSG00000135249|HPRD:15250|Vega:OTTHUMG00000157400	7	7q22.3	RAD50 interactor 1	protein-coding	RAD50-interacting protein 1|hsRINT-1	atgctaccagccggcgagatcggcgcctctcctgcagccccgtgctgctctgaaagtggtgacgaaaggaagaacctcgaggagaaaagtgacataaatgttacagttcttattggaagtaaacaagtcagtgaaggtacagataatggtgatctcccttcttatgtgtctgcattcatagaaaaggaagttggaaatgaccttaaatctttaaagaaacttgataaactcatagaacagaggacagtaagtaaaatgcagttagaagaacaggtacttacaatttcatcagaaattcctaaaagaattcgaagtgccttaaaaaatgcagaagaatcaaagcaatttcttaatcagtttctggagcaggaaactcatctcttcagcgccattaacagc…
613	BCR	ALL|BCR1|CML|D22S11|D22S662|PHL	HGNC:1014|MIM:151410|Ensembl:ENSG00000186716|HPRD:01044|Vega:OTTHUMG00000150655	22	22q11|22q11.23	breakpoint cluster region	protein-coding	breakpoint cluster region protein|renal carcinoma antigen NY-REN-26	atggtggacccggtgggcttcgcggaggcgtggaaggcgcagttcccggactcagagcccccgcgcatggagctgcgctcagtgggcgacatcgagcaggagctggagcgctgcaaggcctccattcggcgcctggagcaggaggtgaaccaggagcgcttccgcatgatctacctgcagacgttgctggccaaggaaaagaagagctatgaccggcagcgatggggcttccggcgcgcggcgcaggcccccgacggcgcctccgagccccgagcgtccgcgtcgcgcccgcagccagcgcccgccgacggagccgacccgccgcccgccgaggagcccgaggcccggcccgacggcgagggttctccgggtaaggccaggcccgggaccgcccgcagg…
6134	RPL10	AUTSX5|DXS648|DXS648E|L10|NOV|QM	HGNC:10298|MIM:312173|Ensembl:ENSG00000147403|HPRD:02421|Vega:OTTHUMG00000033189	X	Xq28	ribosomal protein L10	protein-coding	60S ribosomal protein L10|Wilms tumor-related protein|laminin receptor homolog|tumor suppressor QM	atgggccgccgccccgcccgttgttaccggtattgtaagaacaagccgtacccaaagtctcgcttctgccgaggtgtccctgatgccaagattcgcatttttgacctggggcggaaaaaggcaaaagtggatgagtttccgctttgtggccacatggtgtcagatgaatatgagcagctgtcctctgaagccctggaggctgcccgaatttgtgccaataagtacatggtaaaaagttgtggcaaagatggcttccatatccgggtgcggctccaccccttccacgtcatccgcatcaacaagatgttgtcctgtgctggggctgacaggctccaaacaggcatgcgaggtgcctttggaaagccccagggcactgtggccagggttcacattggccaa…
6196	RPS6KA2	HU-2|MAPKAPK1C|RSK|RSK3|S6K-alpha|S6K-alpha2|p90-RSK3|pp90RSK3	HGNC:10431|MIM:601685|Ensembl:ENSG00000071242|HPRD:03403|Vega:OTTHUMG00000016007	6	6q27	ribosomal protein S6 kinase, 90kDa, polypeptide 2	protein-coding	90 kDa ribosomal protein S6 kinase 2|MAP kinase-activated protein kinase 1c|MAPK-activated protein kinase 1c|MAPKAP kinase 1c|MAPKAPK-1c|RSK-3|S6K-alpha-2|p90-RSK 2|p90RSK2|ribosomal S6 kinase 3|ribosomal protein S6 kinase alpha 2|ribosomal protein S6 kinase alpha-2	atgccaatcgcacagttgctggaactatggaaaaagatcgaggtggagcctatggaaatagagaccacagaggaggatctcaacctggatgtggagcccaccacagaagacactgcagaagaagaagaaggcgtcgtgaaggagatagacatcagccatcatgtgaaggagggctttgagaaggcagatccttcccagtttgagctgctgaaggttttaggacaaggatcctatggaaaggtgttcctggtgaggaaggtgaaggggtccgacgctgggcagctctacgccatgaaggtccttaagaaagccaccctaaaagttcgggaccgagtgagatcgaagatggagagagacatcttggcagaagtgaatcaccccttcattgtgaagcttcat…
6273	S100A2	CAN19|S100L	HGNC:10492|MIM:176993|Ensembl:ENSG00000196754|HPRD:01508|Vega:OTTHUMG00000035031	1	1q21	S100 calcium binding protein A2	protein-coding	S100 calcium-binding protein A2|protein S100-A2	atgtgcagttctctggagcaggcgctggctgtgctggtcactaccttccacaagtactcctgccaagagggcgacaagttcaagctgagtaagggggaaatgaaggaacttctgcacaaggagctgcccagctttgtgggggagaaagtggatgaggaggggctgaagaagctgatgggcagcctggatgagaacagtgaccagcaggtggacttccaggagtatgctgttttcctggcactcatcactgtcatgtgcaatgacttcttccagggctgcccagaccgaccctga
6282	S100A11	MLN70|S100C	HGNC:10488|MIM:603114|Ensembl:ENSG00000163191|HPRD:04385|Vega:OTTHUMG00000013069	1	1q21	S100 calcium binding protein A11	protein-coding	MLN 70|S100 calcium-binding protein A11 (calgizzarin)|calgizzarin|metastatic lymph node gene 70 protein|protein S100-A11|protein S100-C	atggcaaaaatctccagccctacagagactgagcggtgcatcgagtccctgattgctgtcttccagaagtatgctggaaaggatggttataactacactctctccaagacagagttcctaagcttcatgaatacagaactagctgccttcacaaagaaccagaaggaccctggtgtccttgaccgcatgatgaagaaactggacaccaacagtgatggtcagctagatttctcagaatttcttaatctgattggtggcctagctatggcttgccatgactccttcctcaaggctgtcccttcccagaagcggacctga
6294	SAFB	HAP|HET|SAF-B1|SAFB1	HGNC:10520|MIM:602895|Ensembl:ENSG00000160633|HPRD:04205	19	19p13.3-p13.2	scaffold attachment factor B	protein-coding	HSP27 ERE-TATA-binding protein|HSP27 estrogen response element-TATA box-binding protein|Hsp27 ERE-TATA binding protein|SAB-B1|SAF-B|glutathione S-transferase fusion protein|heat-shock protein (HSP27) estrogen response element and TATA box-binding protein|scaffold attachment factor B1	atggcggagactctgtcaggcctaggtgattctggagcggcgggcgcggcggctctgagctccgcctcgtcagagaccgggacgcggcgcctcagcgacctgcgagtgatcgatctgcgggcggagctgaggaaacggaatgtggactcgagcggcaacaagagcgttttgatggagcggctgaagaaggcaattgaagatgaaggtggtaatcctgacgaaattgaaattacctccgagggaaacaagaaaacatcaaagaggtctagcaaagggcgcaaaccagaagaagagggtgtggaagataacgggctggaggaaaactctggggatggacaggaggatgttgagaccagtctggagaacttgcaggacatcgacatcatggatatcagtgtg…
634	CEACAM1	BGP|BGP1|BGPI	HGNC:1814|MIM:109770|Ensembl:ENSG00000079385|HPRD:00191|Vega:OTTHUMG00000151078	19	19q13.2	carcinoembryonic antigen-related cell adhesion molecule 1 (biliary glycoprotein)	protein-coding	CD66a antigen|antigen CD66|carcinoembryonic antigen-related cell adhesion molecule 1	atggggcacctctcagccccacttcacagagtgcgtgtaccctggcaggggcttctgctcacagcctcacttctaaccttctggaacccgcccaccactgcccagctcactactgaatccatgccattcaatgttgcagaggggaaggaggttcttctccttgtccacaatctgccccagcaactttttggctacagctggtacaaaggggaaagagtggatggcaaccgtcaaattgtaggatatgcaataggaactcaacaagctaccccagggcccgcaaacagcggtcgagagacaatataccccaatgcatccctgctgatccagaacgtcacccagaatgacacaggattctacaccctacaagtcataaagtcagatcttgtgaatgaagaa…
638	BIK	BIP1|BP4|NBK	HGNC:1051|MIM:603392|Ensembl:ENSG00000100290|HPRD:04547|Vega:OTTHUMG00000150703	22	22q13.31	BCL2-interacting killer (apoptosis-inducing)	protein-coding	apoptosis inducer NBK|apoptosis-inducing NBK|bcl-2-interacting killer	atgtctgaagtaagacccctctccagagacatcttgatggagaccctcctgtatgagcagctcctggaacccccgaccatggaggttcttggcatgactgactctgaagaggacctggaccctatggaggacttcgattctttggaatgcatggagggcagtgacgcattggccctgcggctggcctgcatcggggacgagatggacgtgagcctcagggccccgcgcctggcccagctctccgaggtggccatgcacagcctgggtctggctttcatctacgaccagactgaggacatcagggatgttcttagaagtttcatggacggtttcaccacacttaaggagaacataatgaggttctggagatccccgaaccccgggtcctgggtgtcctgc…
6389	SDHA	CMD1GG|FP|PGL5|SDH1|SDH2|SDHF	HGNC:10680|MIM:600857|Ensembl:ENSG00000073578|HPRD:02914|Vega:OTTHUMG00000090275	5	5p15	succinate dehydrogenase complex, subunit A, flavoprotein (Fp)	protein-coding	flavoprotein subunit of complex II|succinate dehydrogenase [ubiquinone] flavoprotein subunit, mitochondrial|succinate dehydrogenase complex flavoprotein subunit	atgtcgggggtccggggcctgtcgcggctgctgagcgctcggcgcctggcgctggccaaggcgtggccaacagtgttgcaaacaggaacccgaggttttcacttcactgttgatgggaacaagagggcatctgctaaagtttcagattccatttctgctcagtatccagtagtggatcatgaatttgatgcagtggtggtaggcgctggaggggcaggcttgcgagctgcatttggcctttctgaggcagggtttaatacagcatgtgttaccaagctgtttcctaccaggtcacacactgttgcagcacagggaggaatcaatgctgctctggggaacatggaggaggacaactggaggtggcatttctacgacaccgtgaagggctccgactggctg…
639	PRDM1	BLIMP1|PRDI-BF1	HGNC:9346|MIM:603423|Ensembl:ENSG00000057657|HPRD:04572|Vega:OTTHUMG00000015299	6	6q21	PR domain containing 1, with ZNF domain	protein-coding	B-lymphocyte-induced maturation protein 1|BLIMP-1|PR domain zinc finger protein 1|PRDI-binding factor-1|beta-interferon gene positive-regulatory domain I binding factor	atgttggatatttgcttggaaaaacgtgtgggtacgaccttggctgcccccaagtgtaactccagcactgtgaggtttcagggattggcagaggggaccaaggggaccatgaaaatggacatggaggatgcggatatgactctgtggacagaggctgagtttgaagagaagtgtacatacattgtgaacgaccacccctgggattctggtgctgatggcggtacttcggttcaggcggaggcatccttaccaaggaatctgcttttcaagtatgccaccaacagtgaagaggttattggagtgatgagtaaagaatacataccaaagggcacacgttttggacccctaataggtgaaatctacaccaatgacacagttcctaagaacgccaacaggaaa…
6390	SDHB	IP|PGL4|SDH|SDH1|SDH2|SDHIP	HGNC:10681|MIM:185470|Ensembl:ENSG00000117118|HPRD:01707|Vega:OTTHUMG00000002289	1	1p36.1-p35	succinate dehydrogenase complex, subunit B, iron sulfur (Ip)	protein-coding	iron-sulfur subunit of complex II|succinate dehydrogenase [ubiquinone] iron-sulfur subunit, mitochondrial	atggcggcggtggtcgccctctccttgaggcgccggttgccggccacaacccttggcggagcctgcctgcaggcctcccgaggagcccagacagctgcagccacagctccccgtatcaagaaatttgccatctatcgatgggacccagacaaggctggagacaaacctcatatgcagacttatgaagttgaccttaataaatgtggccccatggtattggatgctttaatcaagattaagaatgaagttgactctactttgaccttccgaagatcatgcagagaaggcatctgtggctcttgtgcaatgaacatcaatggaggcaacactctagcttgcacccgaaggattgacaccaacctcaataaggtctcaaaaatctaccctcttccacacatg…
6392	SDHD	CBT1|PGL|PGL1|SDH4	HGNC:10683|MIM:602690|Ensembl:ENSG00000204370|HPRD:04069|Vega:OTTHUMG00000166997	11	11q23	succinate dehydrogenase complex, subunit D, integral membrane protein	protein-coding	CII-4|QPs3|cybS|succinate dehydrogenase [ubiquinone] cytochrome b small subunit, mitochondrial|succinate dehydrogenase complex subunit D|succinate dehydrogenase ubiquinone cytochrome B small subunit|succinate-ubiquinone oxidoreductase cytochrome b small subunit|succinate-ubiquinone reductase membrane anchor subunit	atggcggttctctggaggctgagtgccgtttgcggtgccctaggaggccgagctctgttgcttcgaactccagtggtcagacctgctcatatctcagcatttcttcaggaccgacctatcccagaatggtgtggagtgcagcacatacacttgtcaccgagccaccattctggctccaaggctgcatctctccactggactagcgagagggttgtcagtgttttgctcctgggtctgcttccggctgcttatttgaatccttgctctgcgatggactattccctggctgcagccctcactcttcatggtcactggggccttggacaagttgttactgactatgttcatggggatgccttgcagaaagctgccaaggcagggcttttggcactttcagct…
641	BLM	BS|RECQ2|RECQL2|RECQL3	HGNC:1058|MIM:604610|Ensembl:ENSG00000197299|HPRD:05211|Vega:OTTHUMG00000149834	15	15q26.1	Bloom syndrome, RecQ helicase-like	protein-coding	Bloom syndrome protein|DNA helicase, RecQ-like type 2|recQ protein-like 3	atggctgctgttcctcaaaataatctacaggagcaactagaacgtcactcagccagaacacttaataataaattaagtctttcaaaaccaaaattttcaggtttcacttttaaaaagaaaacatcttcagataacaatgtatctgtaactaatgtgtcagtagcaaaaacacctgtattaagaaataaagatgttaatgttaccgaagacttttccttcagtgaacctctacccaacaccacaaatcagcaaagggtcaaggacttctttaaaaatgctccagcaggacaggaaacacagagaggtggatcaaaatcattattgccagatttcttgcagactccgaaggaagttgtatgcactacccaaaacacaccaactgtaaagaaatcccgggat…
6416	MAP2K4	JNKK|JNKK1|MAPKK4|MEK4|MKK4|PRKMK4|SAPKK-1|SAPKK1|SEK1|SERK1	HGNC:6844|MIM:601335|Ensembl:ENSG00000065559|HPRD:03213	17	17p11.2	mitogen-activated protein kinase kinase 4	protein-coding	JNK activating kinase 1|JNK-activated kinase 1|JNK-activating kinase 1|MAP kinase kinase 4|MAPK/ERK kinase 4|MAPKK 4|MEK 4|SAPK kinase 1|SAPK/ERK kinase 1|c-Jun N-terminal kinase kinase 1|dual specificity mitogen-activated protein kinase kinase 4|stress-activated protein kinase kinase 1	atggcggctccgagcccgagcggcggcggcggctccgggggcggcagcggcagcggcacccccggccccgtagggtccccggcgccaggccacccggccgtcagcagcatgcagggtaaacgcaaagcactgaagttgaattttgcaaatccacctttcaaatctacagcaaggtttactctgaatcccaatcctacaggagttcaaaacccacacatagagagactgagaacacacagcattgagtcatcaggaaaactgaagatctcccctgaacaacactgggatttcactgcagaggacttgaaagaccttggagaaattggacgaggagcttatggttctgtcaacaaaatggtccacaaaccaagtgggcaaataatggcagttaaaagaatt…
6422	SFRP1	FRP|FRP-1|FRP1|FrzA|SARP2	HGNC:10776|MIM:604156|Ensembl:ENSG00000104332|HPRD:09165|Vega:OTTHUMG00000164074	8	8p11.21	secreted frizzled-related protein 1	protein-coding	SARP-2|sFRP-1|secreted apoptosis-related protein 2	atgggcatcgggcgcagcgaggggggccgccgcggggcagccctgggcgtgctgctggcgctgggcgcggcgcttctggccgtgggctcggccagcgagtacgactacgtgagcttccagtcggacatcggcccgtaccagagcgggcgcttctacaccaagccacctcagtgcgtggacatccccgcggacctgcggctgtgccacaacgtgggctacaagaagatggtgctgcccaacctgctggagcacgagaccatggcggaggtgaagcagcaggccagcagctgggtgcccctgctcaacaagaactgccacgccggcacccaggtcttcctctgctcgctcttcgcgcccgtctgcctggaccggcccatctacccgtgtcgctggctctgc…
6425	SFRP5	SARP3	HGNC:10779|MIM:604158|Ensembl:ENSG00000120057|HPRD:09166|Vega:OTTHUMG00000018866	10	10q24.1	secreted frizzled-related protein 5	protein-coding	FRP-1b|SARP-3|frizzled-related protein 1b|sFRP-5|secreted apoptosis related protein 3|secreted apoptosis-related protein 3	atgcgggcggcggcggcgggggggggcgtgcggacggccgcgctggcgctgctgctgggggcgctgcactgggcgccggcgcgctgcgaggagtacgactactatggctggcaggccgagccgctgcacggccgctcctactccaagccgccgcagtgccttgacatccctgccgacctgccgctctgccacacggtgggctacaagcgcatgcggctgcccaacctgctggagcacgagagcctggccgaagtgaagcagcaggcgagcagctggctgccgctgctggccaagcgctgccactcggatacgcaggtcttcctgtgctcgctctttgcgcccgtctgtctcgaccggcccatctacccgtgccgctcgctgtgcgaggccgtgcgcgcc…
644943	RASSF10	-	HGNC:33984	11	11p15.2	Ras association (RalGDS/AF-6) domain family (N-terminal) member 10	protein-coding	ras association domain-containing protein 10	atggatccttcggaaaagaagatatcggtgtggatctgccaggaagagaagctggtgtccggcctctcccgccgcaccacttgctccgacgttgtgcgagtgcttttggaggacggctgccggcggcgacggagacagcggcggagccggcggctggggtcggccggcgacccgcatggcccgggagagctgcccgaacccccgaacgaggacgacgaggacgacgacgaggcgctgccgcagggcatgctgtgcgggcccccgcagtgctattgcatcgtggagaagtggcgcggctttgagcgcatcctccccaacaagacgcgcatcttgcgcctctgggctgcctggggcgaagagcaagagaatgtgcgcttcgtgctagtgcgcagcgaggca…
64753	CCDC136	-	HGNC:22225|MIM:611902|Ensembl:ENSG00000128596|HPRD:10887|Vega:OTTHUMG00000158310	7	7q33	coiled-coil domain containing 136	protein-coding	coiled-coil domain-containing protein 136|nasopharyngeal carcinoma-associated gene 6 protein	atggaggcgggcgccggagccggcgcgggagccgcgggctggagctgcccgggcccaggacccacagtgaccactctaggctcctatgaggcttccgagggctgtgagaggaagaagggccaacgctgggggtccctggaacgacgggggatgcaagctatggagggggaggtgttactcccagctctctatgaggaggaagaggaagaggaagaggaggaagaagaggtggaagaagaagaagaacaagtgcagaaaggtggcagtgttggctctctgtcagtcaacaagcaccggggactgagcctcacggagacagagctggaggagctgcgggctcaggtgctgcagctggtggcagaactggaggagacccgggaactggcagggcagcatgag…
6477	SIAH1	SIAH1A	HGNC:10857|MIM:602212|Ensembl:ENSG00000196470|HPRD:03736|Vega:OTTHUMG00000133145	16	16q12	seven in absentia homolog 1 (Drosophila)	protein-coding	E3 ubiquitin-protein ligase SIAH1|siah-1a	atgacgggaaaggctactccaccttctctgtactcctggaggggagtcttgttcacatgtttaccagcggccaggacaaggaagagaaaagaaatgagccgtcagactgctacagcattacctaccggtacctcgaagtgtccaccatcccagagggtgcctgccctgactggcacaactgcatccaacaatgacttggcgagtctttttgagtgtccagtctgctttgactatgtgttaccgcccattcttcaatgtcagagtggccatcttgtttgtagcaactgtcgcccaaagctcacatgttgtccaacttgccggggccctttgggatccattcgcaacttggctatggagaaagtggctaattcagtacttttcccctgtaaatatgcgtct…
64857	PLEKHG2	ARHGEF42|CLG	HGNC:29515|MIM:611893|Ensembl:ENSG00000090924|HPRD:15148|Vega:OTTHUMG00000152570	19	19q13.2	pleckstrin homology domain containing, family G (with RhoGef domain) member 2	protein-coding	PH domain-containing family G member 2|common-site lymphoma/leukemia guanine nucleotide exchange factor|pleckstrin homology domain-containing family G member 2	atgcctgagggagcccaaggactgagcctctccaaacctagcccaagcctcgggtgtggccgaagaggtgaagtgtgtgactgtggcaccgtgtgtgagactcggacagctcctgcagcccccaccatggcctccccccgaggttctgggagctccacatccctgagcacagtgggctctgagggggatccagcccctgggcccactccagcctgctcagcctccaggccagagccccttccagggcctcccatccgcctacatctctctccggtggggatcccaggttcagccagaccctcaaggctggagcgtgtggcccgggagatcgtggagacagaacgggcctatgtcagggacctccgcagcatcgtggaggactacctgggccctctgctg…
650	BMP2	BDA2|BMP2A	HGNC:1069|MIM:112261|Ensembl:ENSG00000125845|HPRD:00206|Vega:OTTHUMG00000031833	20	20p12	bone morphogenetic protein 2	protein-coding	BMP-2A|bone morphogenetic protein 2A	atggtggccgggacccgctgtcttctagcgttgctgcttccccaggtcctcctgggcggcgcggctggcctcgttccggagctgggccgcaggaagttcgcggcggcgtcgtcgggccgcccctcatcccagccctctgacgaggtcctgagcgagttcgagttgcggctgctcagcatgttcggcctgaaacagagacccacccccagcagggacgccgtggtgcccccctacatgctagacctgtatcgcaggcactcaggtcagccgggctcacccgccccagaccaccggttggagagggcagccagccgagccaacactgtgcgcagcttccaccatgaagaatctttggaagaactaccagaaacgagtgggaaaacaacccggagattcttc…
65009	NDRG4	BDM1|SMAP-8	HGNC:14466|Ensembl:ENSG00000103034|HPRD:14817|Vega:OTTHUMG00000133485	16	16q21-q22.1	NDRG family member 4	protein-coding	brain development-related molecule 1|protein NDRG4|smooth muscle-associated protein 8|vascular smooth muscle cell-associated protein 8	atgaaggtgctgggacaccggctggagctgctcacaggcctcctgctccacgacgtgaccatggccgggctgcaggagctgcgattccctgaggagaagccgctgctccggggccaggacgccaccgagctggagagctccgatgccttcctcttggctgcagacacagactggaaggaacatgacatcgagacaccctacggccttctgcatgtagtgatccggggctcccccaaggggaaccgcccagccatcctcacctaccatgatgtgggcctcaaccacaaactatgcttcaacaccttcttcaacttcgaggacatgcaggagatcaccaagcactttgtggtgtgtcacgtggatgcccctggacaacaggtgggggcgtcgcagtttcct…
65268	WNK2	NY-CO-43|P/OKcl.13|PRKWNK2|SDCCAG43	HGNC:14542|MIM:606249|Ensembl:ENSG00000165238|HPRD:06951|Vega:OTTHUMG00000020247	9	9q22.3	WNK lysine deficient protein kinase 2	protein-coding	antigen NY-CO-43|mitogen-activated protein kinase kinase kinase|protein kinase lysine-deficient 2|protein kinase with no lysine 2|protein kinase, lysine deficient 2|serine/threonine-protein kinase WNK2|serologically defined colon cancer antigen 43	atggacggcgatggcggccgccgagacgtccccggcacgctgatggagcccgggcgcggcgcggggcccgcgggcatggcggagcctcgggcgaaggcggcgcggccggggccccagcgctttctgcggcgcagcgtggtagagtcggaccaggaggagccgccgggcttggaggcagccgaggcgccgggcccgcagcccccgcagcccctgcagcgccgggtgcttctgctctgcaagacgcgccgcctcatcgcggagcgcgcccgcggacgccccgccgcccccgcgcccgcagcgctggtagcgcagccgggagcccccggagcccccgcggacgccggccccgagcccgtgggcacgcaggagcccggcccggaccccatcgcagccgctgtc…
6595	SMARCA2	BAF190|BRM|SNF2|SNF2L2|SNF2LA|SWI2|Sth1p|hBRM|hSNF2a	HGNC:11098|MIM:600014|Ensembl:ENSG00000080503|HPRD:02483|Vega:OTTHUMG00000019445	9	9p22.3	SWI/SNF related, matrix associated, actin dependent regulator of chromatin, subfamily a, member 2	protein-coding	ATP-dependent helicase SMARCA2|BAF190B|BRG1-associated factor 190B|SNF2-alpha|SNF2-like 2|SNF2/SWI2-like protein 2|SWI/SNF-related matrix-associated actin-dependent regulator of chromatin a2|SWI/SNF-related matrix-associated actin-dependent regulator of chromatin subfamily A member 2|global transcription activator homologous sequence|probable global transcription activator SNF2L2|protein brahma h…	atgtccacgcccacagaccctggtgcgatgccccacccagggccttcgccggggcctgggccttcccctgggccaattcttgggcctagtccaggaccaggaccatccccaggttccgtccacagcatgatggggccaagtcctggacctccaagtgtctcccatcctatgccgacgatggggtccacagacttcccacaggaaggcatgcatcaaatgcataagcccatcgatggtatacatgacaaggggattgtagaagacatccattgtggatccatgaagggcactggtatgcgaccacctcacccaggcatgggccctccccagagtccaatggatcaacacagccaaggttatatgtcaccacacccatctccattaggagccccagagcac…
6596	HLTF	HIP116|HIP116A|HLTF1|RNF80|SMARCA3|SNF2L3|ZBU1	HGNC:11099|MIM:603257|Ensembl:ENSG00000071794|HPRD:04461|Vega:OTTHUMG00000159534	3	3q25.1-q26.1	helicase-like transcription factor	protein-coding	DNA-binding protein/plasminogen activator inhibitor 1 regulator|DNA-binding protein/plasminogen activator inhibitor-1 regulator|RING finger protein 80|SNF2-like 3|SWI/SNF related, matrix associated, actin dependent regulator of chromatin, subfamily a, member 3|SWI/SNF-related matrix-associated actin-dependent regulator of chromatin subfamily A member 3|sucrose nonfermenting protein 2-like 3|sucro…	atgtcctggatgttcaagagggatccagtttggaagtacttgcagactgtccagtatggagttcatggaaattttccacgcctctcatatccaactttctttccacgttttgaattccaagatgttatccctccagatgactttctaactagtgatgaagaagtagattccgttttatttggaagtttgagaggtcatgtggttggactacgctattacacgggagtagttaataataatgaaatggttgcattacaacgagatcctaataacccttatgataagaatgcaattaaagtaaacaatgtgaatggaaatcaagttggccatttaaagaaagagcttgcaggtgctttggcctatatcatggacaacaaattggcacaaattgaaggggta…
6597	SMARCA4	BAF190|BRG1|RTPS2|SNF2|SNF2-BETA|SNF2L4|SNF2LB|SWI2|hSNF2b	HGNC:11100|MIM:603254|Ensembl:ENSG00000127616|HPRD:04459|Vega:OTTHUMG00000169272	19	19p13.2	SWI/SNF related, matrix associated, actin dependent regulator of chromatin, subfamily a, member 4	protein-coding	ATP-dependent helicase SMARCA4|BAF190A|BRG1-associated factor 190A|BRM/SWI2-related gene 1|SNF2-like 4|SWI/SNF-related matrix-associated actin-dependent regulator of chromatin subfamily A member 4|brahma protein-like 1|global transcription activator homologous sequence|homeotic gene regulator|mitotic growth and transcription activator|nuclear protein GRB1|protein BRG-1|protein brahma homolog 1|su…	atgtccactccagacccacccctgggcggaactcctcggccaggtccttccccgggccctggcccttcccctggagccatgctgggccctagcccgggtccctcgccgggctccgcccacagcatgatggggcccagcccagggccgccctcagcaggacaccccatccccacccaggggcctggagggtaccctcaggacaacatgcaccagatgcacaagcccatggagtccatgcatgagaagggcatgtcggacgacccgcgctacaaccagatgaaaggaatggggatgcggtcagggggccatgctgggatggggcccccgcccagccccatggaccagcactcccaaggttacccctcgcccctgggtggctctgagcatgcctctagtcca…
6598	SMARCB1	BAF47|INI1|RDT|RTPS1|SNF5|SNF5L1|Sfh1p|Snr1|hSNFS	HGNC:11103|MIM:601607|Ensembl:ENSG00000099956|HPRD:03364|Vega:OTTHUMG00000150737	22	22q11.23|22q11	SWI/SNF related, matrix associated, actin dependent regulator of chromatin, subfamily b, member 1	protein-coding	BRG1-associated factor 47|SNF5 homolog|SWI/SNF-related matrix-associated actin-dependent regulator of chromatin subfamily B member 1|hSNF5|integrase interactor 1 protein|malignant rhabdoid tumor suppressor|sucrose nonfermenting, yeast, homolog-like 1	atgatgatgatggcgctgagcaagaccttcgggcagaagcccgtgaagttccagctggaggacgacggcgagttctacatgatcggctccgaggtgggaaactacctccgtatgttccgaggttctctgtacaagagatacccctcactctggaggcgactagccactgtggaagagaggaagaaaatagttgcatcgtcacatgatcacggatacacgactctagccaccagtgtgaccctgttaaaagcctcggaagtggaagagattctggatggcaacgatgagaagtacaaggctgtgtccatcagcacagagccccccacctacctcagggaacagaaggccaagaggaacagccagtgggtacccaccctgcccaacagctcccaccactta…
6608	SMO	FZD11|Gx|SMOH	HGNC:11119|MIM:601500|Ensembl:ENSG00000128602|HPRD:03294|Vega:OTTHUMG00000158421	7	7q32.3	smoothened, frizzled family receptor	protein-coding	frizzled family member 11|protein Gx|seven transmembrane helix receptor|smoothened homolog|smoothened, seven transmembrane spanning receptor	atggccgctgcccgcccagcgcgggggccggagctcccgctcctggggctgctgctgctgctgctgctgggggacccgggccggggggcggcctcgagcgggaacgcgaccgggcctgggcctcggagcgcgggcgggagcgcgaggaggagcgcggcggtgactggccctccgccgccgctgagccactgcggccgggctgccccctgcgagccgctgcgctacaacgtgtgcctgggctcggtgctgccctacggggccacctccacactgctggccggagactcggactcccaggaggaagcgcacggcaagctcgtgctctggtcgggcctccggaatgccccccgctgctgggcagtgatccagcccctgctgtgtgccgtatacatgcccaag…
6648	SOD2	IPOB|MNSOD|MVCD6	HGNC:11180|MIM:147460|Ensembl:ENSG00000112096|HPRD:00938|Vega:OTTHUMG00000015940	6	6q25.3	superoxide dismutase 2, mitochondrial	protein-coding	Mn superoxide dismutase|indophenoloxidase B|manganese-containing superoxide dismutase|mangano-superoxide dismutase|superoxide dismutase [Mn], mitochondrial	atgttgagccgggcagtgtgcggcaccagcaggcagctggctccggttttggggtatctgggctccaggcagaagcacagcctccccgacctgccctacgactacggcgccctggaacctcacatcaacgcgcagatcatgcagctgcaccacagcaagcaccacgcggcctacgtgaacaacctgaacgtcaccgaggagaagtaccaggaggcgttggccaagggagatgttacagcccagatagctcttcagcctgcactgaagttcaatggtggtggtcatatcaatcatagcattttctggacaaacctcagccctaacggtggtggagaacccaaaggggagttgctggaagccatcaaacgtgactttggttcctttgacaagtttaaggag…
665	BNIP3L	BNIP3a|NIX	HGNC:1085|MIM:605368|Ensembl:ENSG00000104765|HPRD:07288|Vega:OTTHUMG00000099433	8	8p21	BCL2/adenovirus E1B 19kDa interacting protein 3-like	protein-coding	BCL2/adenovirus E1B 19 kDa protein-interacting protein 3-like|BCL2/adenovirus E1B 19 kDa protein-interacting protein 3A|BCL2/adenovirus E1B 19-kd protein-interacting protein 3a|NIP3-like protein X|NIP3L|adenovirus E1B19k-binding protein B5	atgtcgtcccacctagtcgagccgccgccgcccctgcacaacaacaacaacaactgcgaggaaaatgagcagtctctgcccccgccggccggcctcaacagttcctgggtggagctacccatgaacagcagcaatggcaatgataatggcaatgggaaaaatggggggctggaacacgtaccatcctcatcctccatccacaatggagacatggagaagattcttttggatgcacaacatgaatcaggacagagtagttccagaggcagttctcactgtgacagcccttcgccacaagaagatgggcagatcatgtttgatgtggaaatgcacaccagcagggaccatagctctcagtcagaagaagaagttgtagaaggagagaaggaagtcgaggct…
6664	SOX11	-	HGNC:11191|MIM:600898|Ensembl:ENSG00000176887|HPRD:02940|Vega:OTTHUMG00000090333	2	2p25	SRY (sex determining region Y)-box 11	protein-coding	SRY (sex-determining region Y)-box 11|SRY-related HMG-box gene 11|transcription factor SOX-11	atggtgcagcaggcggagagcttggaagcggagagcaacctgccccgggaggcgctggacacggaggagggcgaattcatggcttgcagcccggtggccctggacgagagcgacccagactggtgcaagacggcgtcgggccacatcaagcggccgatgaacgcgttcatggtatggtccaagatcgaacgcaggaagatcatggagcagtctccggacatgcacaacgccgagatctccaagaggctgggcaagcgctggaaaatgctgaaggacagcgagaagatcccgttcatccgggaggcggagcggctgcggctcaagcacatggccgactaccccgactacaagtaccggccccggaaaaagcccaaaatggacccctcggccaagcccagc…
6672	SP100	lysp100b	HGNC:11206|MIM:604585|Ensembl:ENSG00000067066|HPRD:06844|Vega:OTTHUMG00000133203	2	2q37.1	SP100 nuclear antigen	protein-coding	SP100-HMG nuclear autoantigen|nuclear autoantigen Sp-100|nuclear dot-associated Sp100 protein|speckled 100 kDa	atggcaggtgggggcggcgacctgagcaccaggaggctgaatgaatgtatttcaccagtagcaaatgagatgaaccatcttcctgcacacagccacgatttgcaaaggatgttcacggaagaccagggtgtagatgacaggctgctctatgacattgtattcaagcacttcaaaagaaataaggtggagatttcaaatgcaataaaaaagacatttccattcctcgagggcctccgtgatcgtgatctcatcacaaataaaatgtttgaagattctcaagattcttgtagaaacctggtccctgtacagagagtggtgtacaatgttcttagtgaactggagaagacatttaacctgccagttctggaagcactgttcagcgatgtcaacatgcaggaa…
6711	SPTBN1	ELF|SPTB2|betaSpII	HGNC:11275|MIM:182790|Ensembl:ENSG00000115306|HPRD:01683|Vega:OTTHUMG00000133746	2	2p21	spectrin, beta, non-erythrocytic 1	protein-coding	beta-G spectrin|beta-II spectrin|beta-fodrin|beta-spectrin 2|beta-spectrin II|embryonic liver beta-fodrin|fodrin beta chain|spectrin beta chain, brain 1|spectrin, non-erythroid beta chain 1	atgacgaccacagtagccacagactatgacaacattgagatccagcagcagtacagtgatgtcaacaaccgctgggatgtcgacgactgggacaatgagaacagctctgcgcggctttttgagcggtcccgcatcaaggctctggcagatgagcgtgaagccgtgcagaagaagaccttcaccaagtgggtcaattcccaccttgcccgtgtgtcctgccggatcacagacctgtacactgaccttcgagatggacggatgctcatcaagctgctggaggtcctctctggagagaggctgcctaaacccaccaagggacgaatgcgcatccactgcttagagaatgtggacaaggcccttcagttcctgaaggagcagagagtccatcttgagaacatg…
672	BRCA1	BRCAI|BRCC1|BROVCA1|IRIS|PNCA4|PPP1R53|PSCP|RNF53	HGNC:1100|MIM:113705|Ensembl:ENSG00000012048|HPRD:00218|Vega:OTTHUMG00000157426	17	17q21	breast cancer 1, early onset	protein-coding	BRCA1/BRCA2-containing complex, subunit 1|RING finger protein 53|breast and ovarian cancer susceptibility protein 1|breast and ovarian cancer sususceptibility protein 1|breast cancer type 1 susceptibility protein|protein phosphatase 1, regulatory subunit 53	atggatttatctgctcttcgcgttgaagaagtacaaaatgtcattaatgctatgcagaaaatcttagagtgtcccatctgtctggagttgatcaaggaacctgtctccacaaagtgtgaccacatattttgcaaattttgcatgctgaaacttctcaaccagaagaaagggccttcacagtgtcctttatgtaagaatgatataaccaaaaggagcctacaagaaagtacgagatttagtcaacttgttgaagagctattgaaaatcatttgtgcttttcagcttgacacaggtttggagtatgcaaacagctataattttgcaaaaaaggaaaataactctcctgaacatctaaaagatgaagtttctatcatccaaagtatgggctacagaaaccgt…
675	BRCA2	BRCC2|BROVCA2|FACD|FAD|FAD1|FANCB|FANCD|FANCD1|GLM3|PNCA2	HGNC:1101|MIM:600185|Ensembl:ENSG00000139618|HPRD:02554|Vega:OTTHUMG00000017411	13	13q12.3	breast cancer 2, early onset	protein-coding	BRCA1/BRCA2-containing complex, subunit 2|breast and ovarian cancer susceptibility gene, early onset|breast cancer 2 tumor suppressor|breast cancer susceptibility protein BRCA2|breast cancer type 2 susceptibility protein|fanconi anemia group D1 protein	atgcctattggatccaaagagaggccaacattttttgaaatttttaagacacgctgcaacaaagcagatttaggaccaataagtcttaattggtttgaagaactttcttcagaagctccaccctataattctgaacctgcagaagaatctgaacataaaaacaacaattacgaaccaaacctatttaaaactccacaaaggaaaccatcttataatcagctggcttcaactccaataatattcaaagagcaagggctgactctgccgctgtaccaatctcctgtaaaagaattagataaattcaaattagacttaggaaggaatgttcccaatagtagacataaaagtcttcgcacagtgaaaactaaaatggatcaagcagatgatgtttcctgtcca…
6764	ST5	DENND2B|HTS1|p126	HGNC:11350|MIM:140750|Ensembl:ENSG00000166444|HPRD:00780|Vega:OTTHUMG00000165835	11	11p15	suppression of tumorigenicity 5	protein-coding	DENN/MADD domain containing 2B|heLa tumor suppression 1|suppression of tumorigenicity 5 protein	atgaccatgactgccaacaagaattccagcatcacccacggagctggtggcactaaagcccctcgggggactctgagcaggtctcagtcagtctctccacctccagttctctccccaccaaggagtcccatctacccgctcagtgatagtgaaacctcagcctgcaggtaccccagccactccagctcccgggtgctcctcaaggaccggcaccccccagctccttcaccccagaatcctcaagatccctccccagatacttccccacccacctgtcccttcaagaccgccagcttcggttatttggacagaagcccttcggcgtgcaagagagacgcccaaaaggaaagtgtccaaggcgcagcccaggatgtagcaggggtcgctgcctgcctcccc…
6767	ST13	AAG2|FAM10A1|FAM10A4|HIP|HOP|HSPABP|HSPABP1|P48|PRO0786|SNC6	HGNC:11343|MIM:606796|Ensembl:ENSG00000100380|HPRD:08426|Vega:OTTHUMG00000151201	22	22q13.2	suppression of tumorigenicity 13 (colon carcinoma) (Hsp70 interacting protein)	protein-coding	Hsp70-interacting protein|aging-associated protein 2|heat shock 70kD protein binding protein|hsc70-interacting protein|progesterone receptor-associated p48 protein|putative tumor suppressor ST13|renal carcinoma antigen NY-REN-33|suppression of tumorigenicity 13 protein	atggacccccgcaaagtgaacgagcttcgggcctttgtgaaaatgtgtaagcaggatccgagcgttctgcacaccgaggaaatgcgcttcctgagggagtgggtggagagcatgggtggtaaagtaccacctgctactcagaaagctaaatcagaagaaaataccaaggaagaaaaacctgatagtaagaaggtggaggaagacttaaaggcagacgaaccatcaagtgaggaaagtgatctagaaattgataaagaaggtgtgattgaaccagacactgatgctcctcaagaaatgggagatgaaaatgcggagataacggaggagatgatggatcaggcaaatgataaaaaagtggctgctattgaagccctaaatgatggtgaactccagaaagcc…
6776	STAT5A	MGF|STAT5	HGNC:11366|MIM:601511|Ensembl:ENSG00000126561|HPRD:03301|Vega:OTTHUMG00000150725	17	17q11.2	signal transducer and activator of transcription 5A	protein-coding	-	atggcgggctggatccaggcccagcagctgcagggagacgcgctgcgccagatgcaggtgctgtacggccagcacttccccatcgaggtccggcactacttggcccagtggattgagagccagccatgggatgccattgacttggacaatccccaggacagagcccaagccacccagctcctggagggcctggtgcaggagctgcagaagaaggcggagcaccaggtgggggaagatgggtttttactgaagatcaagctggggcactacgccacgcagctccagaaaacatatgaccgctgccccctggagctggtccgctgcatccggcacattctgtacaatgaacagaggctggtccgagaagccaacaattgcagctctccggctgggatcctg…
6794	STK11	LKB1|PJS|hLKB1	HGNC:11389|MIM:602216|Ensembl:ENSG00000118046|HPRD:03740	19	19p13.3	serine/threonine kinase 11	protein-coding	liver kinase B1|polarization-related protein LKB1|renal carcinoma antigen NY-REN-19|serine/threonine-protein kinase 11|serine/threonine-protein kinase LKB1|serine/threonine-protein kinase STK11	atggaggtggtggacccgcagcagctgggcatgttcacggagggcgagctgatgtcggtgggtatggacacgttcatccaccgcatcgactccaccgaggtcatctaccagccgcgccgcaagcgggccaagctcatcggcaagtacctgatgggggacctgctgggggaaggctcttacggcaaggtgaaggaggtgctggactcggagacgctgtgcaggagggccgtcaagatcctcaagaagaagaagttgcgaaggatccccaacggggaggccaacgtgaagaaggaaattcaactactgaggaggttacggcacaaaaatgtcatccagctggtggatgtgttatacaacgaagagaagcagaaaatgtatatggtgatggagtactgcgtg…
6850	SYK	-	HGNC:11491|MIM:600085|Ensembl:ENSG00000165025|HPRD:02514|Vega:OTTHUMG00000020200	9	9q22	spleen tyrosine kinase	protein-coding	tyrosine-protein kinase SYK	atggccagcagcggcatggctgacagcgccaaccacctgcccttctttttcggcaacatcacccgggaggaggcagaagattacctggtccaggggggcatgagtgatgggctttatttgctgcgccagagccgcaactacctgggtggcttcgccctgtccgtggcccacgggaggaaggcacaccactacaccatcgagcgggagctgaatggcacctacgccatcgccggtggcaggacccatgccagccccgccgacctctgccactaccactcccaggagtctgatggcctggtctgcctcctcaagaagcccttcaaccggccccaaggggtgcagcccaagactgggccctttgaggatttgaaggaaaacctcatcagggaatatgtgaag…
688	KLF5	BTEB2|CKLF|IKLF	HGNC:6349|MIM:602903|Ensembl:ENSG00000102554|HPRD:04212|Vega:OTTHUMG00000017074	13	13q22.1	Kruppel-like factor 5 (intestinal)	protein-coding	BTE-binding protein 2|GC box binding protein 2|GC-box-binding protein 2|Krueppel-like factor 5|basic transcription element binding protein 2|basic transcription element-binding protein 2|colon krueppel-like factor|colon kruppel-like factor|intestinal-enriched krueppel-like factor|intestinal-enriched kruppel-like factor|transcription factor BTEB2	atggctacaagggtgctgagcatgagcgcccgcctgggacccgtgccccagccgccggcgccgcaggacgagccggtgttcgcgcagctcaagccggtgctgggcgccgcgaatccggcccgcgacgcggcgctcttccccggcgaggagctgaagcacgcgcaccaccgcccgcaggcgcagcccgcgcccgcgcaggccccgcagccggcccagccgcccgccaccggcccgcggctgcctccagaggacctggtccagacaagatgtgaaatggagaagtatctgacacctcagcttcctccagttcctataattccagagcataaaaagtatagacgagacagtgcctcagtcgtagaccagttcttcactgacactgaagggttaccttacagt…
6910	TBX5	HOS	HGNC:11604|MIM:601620|Ensembl:ENSG00000089225|HPRD:03372|Vega:OTTHUMG00000166191	12	12q24.1	T-box 5	protein-coding	T-box protein 5|T-box transcription factor TBX5	atggccgacgcagacgagggctttggcctggcgcacacgcctctggagcctgacgcaaaagacctgccctgcgattcgaaacccgagagcgcgctcggggcccccagcaagtccccgtcgtccccgcaggccgccttcacccagcagggcatggagggaatcaaagtgtttctccatgaaagagaactgtggctaaaattccacgaagtgggcacggaaatgatcataaccaaggctggaaggcggatgtttcccagttacaaagtgaaggtgacgggccttaatcccaaaacgaagtacattcttctcatggacattgtacctgccgacgatcacagatacaaattcgcagataataaatggtctgtgacgggcaaagctgagcccgccatgcctggc…
6925	TCF4	E2-2|ITF-2|ITF2|PTHS|SEF-2|SEF2|SEF2-1|SEF2-1A|SEF2-1B|TCF-4|bHLHb19	HGNC:11634|MIM:602272|Ensembl:ENSG00000196628|HPRD:03780|Vega:OTTHUMG00000132713	18	18q21.1	transcription factor 4	protein-coding	SL3-3 enhancer factor 2|class B basic helix-loop-helix protein 19|immunoglobulin transcription factor 2	atgcatcaccaacagcgaatggctgccttagggacggacaaagagctgagtgatttactggatttcagtgcgatgttttcacctcctgtgagcagtgggaaaaatggaccaacttctttggcaagtggacattttactggctcaaatgtagaagacagaagtagctcagggtcctgggggaatggaggacatccaagcccgtccaggaactatggagatgggactccctatgaccacatgaccagcagggaccttgggtcacatgacaatctctctccaccttttgtcaattccagaatacaaagtaaaacagaaaggggctcatactcatcttatgggagagaatcaaacttacagggttgccaccagcagagtctccttggaggtgacatggatatg…
693123	MIR449B	MIRN449B	HGNC:32794|MIM:613132|miRBase:MI0003673	5	5q11.2	microRNA 449b	miscRNA	-	aggcagtgtattgttagctggc
6934	TCF7L2	TCF-4|TCF4	HGNC:11641|MIM:602228|Ensembl:ENSG00000148737|HPRD:03751|Vega:OTTHUMG00000019070	10	10q25.3	transcription factor 7-like 2 (T-cell specific, HMG-box)	protein-coding	HMG box transcription factor 4|T-cell factor 4|T-cell factor-4 variant A|T-cell factor-4 variant B|T-cell factor-4 variant C|T-cell factor-4 variant D|T-cell factor-4 variant E|T-cell factor-4 variant F|T-cell factor-4 variant G|T-cell factor-4 variant H|T-cell factor-4 variant I|T-cell factor-4 variant J|T-cell factor-4 variant K|T-cell factor-4 variant L|T-cell factor-4 variant M|T-cell factor-…	atgccgcagctgaacggcggtggaggggatgacctaggcgccaacgacgaactgatttccttcaaagacgagggcgaacaggaggagaagagctccgaaaactcctcggcagagagggatttagctgatgtcaaatcgtctctagtcaatgaatcagaaacgaatcaaaacagctcctccgattccgaggcggaaagacggcctccgcctcgctccgaaagtttccgagacaaatcccgggaaagtttggaagaagcggccaagaggcaagatggagggctctttaaggggccaccgtatcccggctaccccttcatcatgatccccgacctgacgagcccctacctccccaacggatcgctctcgcccaccgcccgaaccctccattttcagtccggc…
6988	TCTA	-	HGNC:11692|MIM:600690|Ensembl:ENSG00000145022|HPRD:15977|Vega:OTTHUMG00000156846	3	3p21	T-cell leukemia translocation altered gene	protein-coding	T-cell leukemia translocation-altered gene protein|T-cell leukemia translocation-associated gene protein	atggcggagtcctggtctgggcaggccttgcaggctctgccggccacggtgctgggcgcgctgggcagcgagttcttgcgggagtgggaggcgcaggacatgcgcgtgaccctcttcaagctgctgctgctgtggttggtgttaagtctcctgggcatccagctggcgtgggggttctacgggaatacagtgaccgggttgtatcaccgtccaggtctgggtggtcagaatggatccacgcctgatggctccacgcatttcccttcgtgggaaatggcagcaaacgaacctctcaaaacccacagagaataa
701	BUB1B	BUB1beta|BUBR1|Bub1A|MAD3L|SSK1|hBUBR1	HGNC:1149|MIM:602860|Ensembl:ENSG00000156970|HPRD:04176|Vega:OTTHUMG00000129877	15	15q15	budding uninhibited by benzimidazoles 1 homolog beta (yeast)	protein-coding	MAD3/BUB1-related protein kinase|mitotic checkpoint kinase MAD3L|mitotic checkpoint serine/threonine-protein kinase BUB1 beta	atggcggcggtgaagaaggaagggggtgctctgagtgaagccatgtccctggagggagatgaatgggaactgagtaaagaaaatgtacaacctttaaggcaagggcggatcatgtccacgcttcagggagcactggcacaagaatctgcctgtaacaatactcttcagcagcagaaacgggcatttgaatatgaaattcgattttacactggaaatgaccctctggatgtttgggataggtatatcagctggacagagcagaactatcctcaaggtgggaaggagagtaatatgtcaacgttattagaaagagctgtagaagcactacaaggagaaaaacgatattatagtgatcctcgatttctcaatctctggcttaaattagggcgtttatgcaat…
7020	TFAP2A	AP-2|AP-2alpha|AP2TF|BOFS|TFAP2	HGNC:11742|MIM:107580|Ensembl:ENSG00000137203|HPRD:00128|Vega:OTTHUMG00000014235	6	6p24	transcription factor AP-2 alpha (activating enhancer binding protein 2 alpha)	protein-coding	AP-2 transcription factor|AP2-alpha|activating enhancer-binding protein 2-alpha|activator protein 2|transcription factor AP-2-alpha	atgttagttcacagtttttcagccatggaccgtcacgacggcaccagcaacgggacggcacggttgccccagctgggcactgtaggtcaatctccctacacgagcgccccgccgctgtcccacacccccaatgccgacttccagcccccatacttccccccaccctaccagcctatctacccccagtcgcaagatccttactcccacgtcaacgacccctacagcctgaaccccctgcacgcccagccgcagccgcagcacccaggctggcccggccagaggcagagccaggagtctgggctcctgcacacgcaccgggggctgcctcaccagctgtcgggcctggatcctcgcagggactacaggcggcacgaggacctcctgcacggcccacacgcg…
7030	TFE3	RCCP2|RCCX1|TFEA|bHLHe33	HGNC:11752|MIM:314310|Ensembl:ENSG00000068323|HPRD:02439|Vega:OTTHUMG00000022690	X	Xp11.22	transcription factor binding to IGHM enhancer 3	protein-coding	Transcription factor for IgH enhancer|class E basic helix-loop-helix protein 33|transcription factor E family, member A|transcription factor E3	atgtctcatgcggccgaaccagctcgggatggcgtagaggccagcgcggagggccctcgagccgtgttcgtgctgttggaggagcgcaggccggccgactcggctcagctgctcagcctgaactctttgcttccggaatccgggattgttgctgacatagaattagaaaacgtccttgatcctgacagcttctacgagctcaaaagccaacccttaccccttcgctcaagcctcccaatatcactgcaggccacaccagccaccccagctacactctctgcatcgtcttctgcagggggctccaggacccctgccatgtcgtcatcttcttcatcgagggtcttgctgcggcagcagctaatgcgggcccaggcgcaggagcaggagaggcgtgagcgt…
7040	TGFB1	CED|DPD1|LAP|TGFB|TGFbeta	HGNC:11766|MIM:190180|Ensembl:ENSG00000105329|HPRD:01821	19	19q13.2|19q13.1	transforming growth factor, beta 1	protein-coding	TGF-beta 1 protein|TGF-beta-1|latency-associated peptide|transforming growth factor beta-1	atgccgccctccgggctgcggctgctgccgctgctgctaccgctgctgtggctactggtgctgacgcctggccggccggccgcgggactatccacctgcaagactatcgacatggagctggtgaagcggaagcgcatcgaggccatccgcggccagatcctgtccaagctgcggctcgccagccccccgagccagggggaggtgccgcccggcccgctgcccgaggccgtgctcgccctgtacaacagcacccgcgaccgggtggccggggagagtgcagaaccggagcccgagcctgaggccgactactacgccaaggaggtcacccgcgtgctaatggtggaaacccacaacgaaatctatgacaagttcaagcagagtacacacagcatatatatg…
7045	TGFBI	BIGH3|CDB1|CDG2|CDGG1|CSD|CSD1|CSD2|CSD3|EBMD|LCD1	HGNC:11771|MIM:601692|Ensembl:ENSG00000120708|HPRD:03409|Vega:OTTHUMG00000163213	5	5q31	transforming growth factor, beta-induced, 68kDa	protein-coding	RGD-CAP|RGD-containing collagen-associated protein|beta ig-h3|kerato-epithelin|transforming growth factor-beta-induced protein ig-h3	atggcgctcttcgtgcggctgctggctctcgccctggctctggccctgggccccgccgcgaccctggcgggtcccgccaagtcgccctaccagctggtgctgcagcacagcaggctccggggccgccagcacggccccaacgtgtgtgctgtgcagaaggttattggcactaataggaagtacttcaccaactgcaagcagtggtaccaaaggaaaatctgtggcaaatcaacagtcatcagctacgagtgctgtcctggatatgaaaaggtccctggggagaagggctgtccagcagccctaccactctcaaacctttacgagaccctgggagtcgttggatccaccaccactcagctgtacacggaccgcacggagaagctgaggcctgagatggag…
7048	TGFBR2	AAT3|FAA3|LDS1B|LDS2B|MFS2|RIIC|TAAD2|TGFR-2|TGFbeta-RII	HGNC:11773|MIM:190182|Ensembl:ENSG00000163513|HPRD:01823|Vega:OTTHUMG00000130569	3	3p22	transforming growth factor, beta receptor II (70/80kDa)	protein-coding	TGF-beta receptor type II|TGF-beta receptor type IIB|TGF-beta receptor type-2|TGF-beta type II receptor|tbetaR-II|transforming growth factor beta receptor type IIC|transforming growth factor, beta receptor II (70/80kDa) isoform 1|transforming growth factor, beta receptor II (70/80kDa) isoform 2|transforming growth factor-beta receptor type II	atgggtcgggggctgctcaggggcctgtggccgctgcacatcgtcctgtggacgcgtatcgccagcacgatcccaccgcacgttcagaagtcggatgtggaaatggaggcccagaaagatgaaatcatctgccccagctgtaataggactgcccatccactgagacatattaataacgacatgatagtcactgacaacaacggtgcagtcaagtttccacaactgtgtaaattttgtgatgtgagattttccacctgtgacaaccagaaatcctgcatgagcaactgcagcatcacctccatctgtgagaagccacaggaagtctgtgtggctgtatggagaaagaatgacgagaacataacactagagacagtttgccatgaccccaagctcccctac…
7049	TGFBR3	BGCAN|betaglycan	HGNC:11774|MIM:600742|Ensembl:ENSG00000069702|HPRD:02846|Vega:OTTHUMG00000010097	1	1p33-p32	transforming growth factor, beta receptor III	protein-coding	TGF-beta receptor type 3|TGF-beta receptor type III|TGFR-3|betaglycan proteoglycan|transforming growth factor beta receptor type 3	atgacttcccattatgtgattgccatctttgccctgatgagctcctgtttagccactgcaggtccagagcctggtgcactgtgtgaactgtcacctgtcagtgcctcccatcctgtccaggccttgatggagagcttcactgttttgtcaggctgtgccagcagaggcacaactgggctgccacaggaggtgcatgtcctgaatctccgcactgcaggccaggggcctggccagctacagagagaggtcacacttcacctgaatcccatctcctcagtccacatccaccacaagtctgttgtgttcctgctcaactccccacaccccctggtgtggcatctgaagacagagagacttgccactggggtctccagactgtttttggtgtctgagggttct…
7056	THBD	AHUS6|BDCA3|CD141|THRM|TM	HGNC:11784|MIM:188040|Ensembl:ENSG00000178726|HPRD:01764|Vega:OTTHUMG00000032053	20	20p11.2	thrombomodulin	protein-coding	CD141 antigen|fetomodulin	atgcttggggtcctggtccttggcgcgctggccctggccggcctggggttccccgcacccgcagagccgcagccgggtggcagccagtgcgtcgagcacgactgcttcgcgctctacccgggccccgcgaccttcctcaatgccagtcagatctgcgacggactgcggggccacctaatgacagtgcgctcctcggtggctgccgatgtcatttccttgctactgaacggcgacggcggcgttggccgccggcgcctctggatcggcctgcagctgccacccggctgcggcgaccccaagcgcctcgggcccctgcgcggcttccagtgggttacgggagacaacaacaccagctatagcaggtgggcacggctcgacctcaatggggctcccctctgc…
7057	THBS1	THBS|THBS-1|TSP|TSP-1|TSP1	HGNC:11785|MIM:188060|Ensembl:ENSG00000137801|HPRD:01765|Vega:OTTHUMG00000133665	15	15q15	thrombospondin 1	protein-coding	thrombospondin-1|thrombospondin-1p180	atggggctggcctggggactaggcgtcctgttcctgatgcatgtgtgtggcaccaaccgcattccagagtctggcggagacaacagcgtgtttgacatctttgaactcaccggggccgcccgcaaggggtctgggcgccgactggtgaagggccccgacccttccagcccagctttccgcatcgaggatgccaacctgatcccccctgtgcctgatgacaagttccaagacctggtggatgctgtgcgggcagaaaagggtttcctccttctggcatccctgaggcagatgaagaagacccggggcacgctgctggccctggagcggaaagaccactctggccaggtcttcagcgtggtgtccaatggcaaggcgggcaccctggacctcagcctgacc…
7068	THRB	C-ERBA-2|C-ERBA-BETA|ERBA2|GRTH|NR1A2|PRTH|THR1|THRB1|THRB2	HGNC:11799|MIM:190160|Ensembl:ENSG00000151090|HPRD:07521|Vega:OTTHUMG00000130478	3	3p24.2	thyroid hormone receptor, beta	protein-coding	nuclear receptor subfamily 1 group A member 2|oncogene ERBA2|thyroid hormone nuclear receptor beta variant 1|thyroid hormone receptor beta|thyroid hormone receptor beta 1|thyroid hormone receptor, beta (erythroblastic leukemia viral (v-erb-a) oncogene homolog 2, avian)	atgactcccaacagtatgacagaaaatggccttacagcctgggacaaaccgaagcactgtccagaccgagaacacgactggaagctagtaggaatgtctgaagcctgcctacataggaagagccattcagagaggcgcagcacgttgaaaaatgaacagtcgtcgccacatctcatccagaccacttggactagctcaatattccatctggaccatgatgatgtgaacgaccagagtgtctcaagtgcccagaccttccaaacggaggagaagaaatgtaaagggtacatccccagttacttagacaaggacgagctctgtgtagtgtgtggtgacaaagccaccgggtatcactaccgctgtatcacgtgtgaaggctgcaagggtttctttagaaga…
7070	THY1	CD90	HGNC:11801|MIM:188230|Ensembl:ENSG00000154096|HPRD:01769|HPRD:11283|Vega:OTTHUMG00000166202	11	11q23.3	Thy-1 cell surface antigen	protein-coding	CDw90|Thy-1 T-cell antigen|thy-1 antigen|thy-1 membrane glycoprotein	atgaacctggccatcagcatcgctctcctgctaacagtcttgcaggtctcccgagggcagaaggtgaccagcctaacggcctgcctagtggaccagagccttcgtctggactgccgccatgagaataccagcagttcacccatccagtacgagttcagcctgacccgtgagacaaagaagcacgtgctctttggcactgtgggggtgcctgagcacacataccgctcccgaaccaacttcaccagcaaatacaacatgaaggtcctctacttatccgccttcactagcaaggacgagggcacctacacgtgtgcactccaccactctggccattccccacccatctcctcccagaacgtcacagtgctcagagacaaactggtcaagtgtgagggcatc…
7071	KLF10	EGRA|TIEG|TIEG1	HGNC:11810|MIM:601878|Ensembl:ENSG00000155090|HPRD:03527|Vega:OTTHUMG00000164735	8	8q22.2	Kruppel-like factor 10	protein-coding	EGR-alpha|Krueppel-like factor 10|TGFB inducible early growth response|TGFB-inducible early growth response protein 1|TIEG-1|transforming growth factor-beta-inducible early growth response protein 1	atggaggaaagaatggaaatgatttctgaaaggccaaaagagagtatgtattcctggaacaaaactgcagagaaaagtgattttgaagctgtagaagcacttatgtcaatgagctgcagttggaagtctgattttaagaaatacgttgaaaacagacctgttacaccagtatctgatttgtcagaggaagagaatctgcttccgggaacacctgattttcatacaatcccagcattttgtttgactccaccttacagtccttctgactttgaaccctctcaagtgtcaaatctgatggcaccagcgccatctactgtacacttcaagtcactctcagatactgccaaacctcacattgccgcacctttcaaagaggaagaaaagagcccagtatctgcc…
7078	TIMP3	HSMRK222|K222|K222TA2|SFD	HGNC:11822|MIM:188826|Ensembl:ENSG00000100234|HPRD:01785|Vega:OTTHUMG00000030784	22	22q12.1-q13.2|22q12.3	TIMP metallopeptidase inhibitor 3	protein-coding	MIG-5 protein|TIMP-3|metalloproteinase inhibitor 3|protein MIG-5|tissue inhibitor of metalloproteinases 3	atgaccccttggctcgggctcatcgtgctcctgggcagctggagcctgggggactggggcgccgaggcgtgcacatgctcgcccagccacccccaggacgccttctgcaactccgacatcgtgatccgggccaaggtggtggggaagaagctggtaaaggaggggcccttcggcacgctggtctacaccatcaagcagatgaagatgtaccgaggcttcaccaagatgccccatgtgcagtacatccatacggaagcttccgagagtctctgtggccttaagctggaggtcaacaagtaccagtacctgctgacaggtcgcgtctatgatggcaagatgtacacggggctgtgcaacttcgtggagaggtgggaccagctcaccctctcccagcgcaag…
7128	TNFAIP3	A20|OTUD7C|TNFA1P2	HGNC:11896|MIM:191163|Ensembl:ENSG00000118503|HPRD:01857|Vega:OTTHUMG00000015664	6	6q23	tumor necrosis factor, alpha-induced protein 3	protein-coding	OTU domain-containing protein 7C|TNF alpha-induced protein 3|TNFAIP3 (A20)|putative DNA-binding protein A20|tumor necrosis factor alpha-induced protein 3|tumor necrosis factor inducible protein A20|zinc finger protein A20	atggctgaacaagtccttcctcaggctttgtatttgagcaatatgcggaaagctgtgaagatacgggagagaactccagaagacatttttaaacctactaatgggatcattcatcattttaaaaccatgcaccgatacacactggaaatgttcagaacttgccagttttgtcctcagtttcgggagatcatccacaaagccctcatcgacagaaacatccaggccaccctggaaagccagaagaaactcaactggtgtcgagaagtccggaagcttgtggcgctgaaaacgaacggtgacggcaattgcctcatgcatgccacttctcagtacatgtggggcgttcaggacacagacttggtactgaggaaggcgctgttcagcacgctcaaggaaaca…
7157	TP53	LFS1|P53|TRP53	HGNC:11998|MIM:191170|Ensembl:ENSG00000141510|HPRD:01859|Vega:OTTHUMG00000162125	17	17p13.1	tumor protein p53	protein-coding	antigen NY-CO-13|cellular tumor antigen p53|p53 tumor suppressor|phosphoprotein p53|transformation-related protein 53|tumor suppressor TP53	atggaggagccgcagtcagatcctagcgtcgagccccctctgagtcaggaaacattttcagacctatggaaactacttcctgaaaacaacgttctgtcccccttgccgtcccaagcaatggatgatttgatgctgtccccggacgatattgaacaatggttcactgaagacccaggtccagatgaagctcccagaatgccagaggctgctccccccgtggcccctgcaccagcagctcctacaccggcggcccctgcaccagccccctcctggcccctgtcatcttctgtcccttcccagaaaacctaccagggcagctacggtttccgtctgggcttcttgcattctgggacagccaagtctgtgacttgcacgtactcccctgccctcaacaagatg…
7159	TP53BP2	53BP2|ASPP2|BBP|P53BP2|PPP1R13A	HGNC:12000|MIM:602143|Ensembl:ENSG00000143514|HPRD:11803|Vega:OTTHUMG00000037379	1	1q41	tumor protein p53 binding protein, 2	protein-coding	BCL2-binding protein|apoptosis-stimulating of p53 protein 2|apoptosis-stimulating protein of p53, 2|renal carcinoma antigen NY-REN-51|tumor suppressor p53-binding protein 2	atgcggttcgggtccaagatgatgccgatgtttcttaccgtgtatctcagtaacaatgagcagcacttcacagaagttccagttactccagaaacaatatgcagagacgtggtggatctgtgcaaagaacccggcgagagtgattgccatttggctgaagtgtggtgtggctctgaacgtccagttgcggataatgagcgaatgtttgatgttcttcaacgatttggaagtcagaggaacgaagttcgcttcttccttcgtcatgaacgcccccctggcagggacattgtgagtggaccaagatctcaggatccaagtttaaaaagaaatggtgtaaaagttcctggtgaatatcgaagaaaggagaacggtgttaatagtcctaggatggatctgact…
7161	TP73	P73	HGNC:12003|MIM:601990|Ensembl:ENSG00000078900|HPRD:03587|Vega:OTTHUMG00000000610	1	1p36.3	tumor protein p73	protein-coding	p53-like transcription factor|p53-related protein	atgctgtacgtcggtgaccccgcacggcacctcgccacggcccagttcaatctgctgagcagcaccatggaccagatgagcagccgcgcggcctcggccagcccctacaccccagagcacgccgccagcgtgcccacccactcgccctacgcacaacccagctccaccttcgacaccatgtcgccggcgcctgtcatcccctccaacaccgactaccccggaccccaccactttgaggtcactttccagcagtccagcacggccaagtcagccacctggacgtactccccgctcttgaagaaactctactgccagatcgccaagacatgccccatccagatcaaggtgtccaccccgccacccccaggcaccgccatccgggccatgcctgtttacaag…
7248	TSC1	LAM|TSC	HGNC:12362|MIM:605284|Ensembl:ENSG00000165699|HPRD:05594|Vega:OTTHUMG00000020844	9	9q34	tuberous sclerosis 1	protein-coding	hamartin|tuberous sclerosis 1 protein|tumor suppressor	atggcccaacaagcaaatgtcggggagcttcttgccatgctggactcccccatgctgggtgtgcgggacgacgtgacagctgtctttaaagagaacctcaattctgaccgtggccctatgcttgtaaacaccttggtggattattacctggaaaccagctctcagccggcattgcacatcctgaccaccttgcaagagccacatgacaagcacctcttggacaggattaacgaatatgtgggcaaagccgccactcgtttatccatcctctcgttactgggtcatgtcataagactgcagccatcttggaagcataagctctctcaagcacctcttttgccttctttactaaaatgtctcaagatggacactgacgtcgttgtcctcacaacaggcgtc…
7249	TSC2	LAM|TSC4	HGNC:12363|MIM:191092|Ensembl:ENSG00000103197|HPRD:01850|Vega:OTTHUMG00000128745	16	16p13.3	tuberous sclerosis 2	protein-coding	tuberin|tuberous sclerosis 2 protein	atggccaaaccaacaagcaaagattcaggcttgaaggagaagtttaagattctgttgggactgggaacaccgaggccaaatcccaggtctgcagagggtaaacagacggagtttatcatcaccgcggaaatactgagagaactgagcatggaatgtggcctcaacaatcgcatccggatgatagggcagatttgtgaagtcgcaaaaaccaagaaatttgaagagcacgcagtggaagcactctggaaggcggtcgcggatctgttgcagccggagcggccgctggaggcccggcacgcggtgctggctctgctgaaggccatcgtgcaggggcagggcgagcgtttgggggtcctcagagccctcttctttaaggtcatcaaggattacccttccaac…
7251	TSG101	TSG10|VPS23	HGNC:15971|MIM:601387|Ensembl:ENSG00000074319|HPRD:03229|Vega:OTTHUMG00000167725	11	11p15	tumor susceptibility gene 101	protein-coding	ESCRT-I complex subunit TSG101|tumor susceptibility gene 101 protein|tumor susceptibility protein	atggcggtgtcggagagccagctcaagaaaatggtgtccaagtacaaatacagagacctaactgtacgtgaaactgtcaatgttattactctatacaaagatctcaaacctgttttggattcatatgtttttaacgatggcagttccagggaactaatgaacctcactggaacaatccctgtgccttatagaggtaatacatacaatattccaatatgcctatggctactggacacatacccatataatccccctatctgttttgttaagcctactagttcaatgactattaaaacaggaaagcatgttgatgcaaatgggaagatatatcttccttatctacatgaatggaaacacccacagtcagacttgttggggcttattcaggtcatgattgtg…
7268	TTC4	-	HGNC:12394|MIM:606753|Ensembl:ENSG00000243725|HPRD:08417|Vega:OTTHUMG00000009914	1	1p32.3	tetratricopeptide repeat domain 4	protein-coding	TPR repeat protein 4|tetratricopeptide repeat protein 4	atggaacaacctgggcaggatcccacctcagacgacgtcatggactcgttcctggaaaagttccagagccagccttaccgtggcggctttcatgaggaccagtgggagaaggaatttgaaaaggtccccctatttatgtcgagagcgccatcagaaattgatcccagggagaatcctgacttggcttgtctccagtcaattatttttgatgaggagcgttctccagaagaacaggccaagacctataaagatgagggcaatgattactttaaagaaaaagactacaagaaagctgtaatttcatacactgaaggcttaaagaagaaatgtgcagatcctgatttgaatgctgtcctttataccaaccgggcagcagcacagtactatctgggcaatttt…
7345	UCHL1	PARK5|PGP 9.5|PGP9.5|PGP95|Uch-L1	HGNC:12513|MIM:191342|Ensembl:ENSG00000154277|HPRD:01877|Vega:OTTHUMG00000099377	4	4p14	ubiquitin carboxyl-terminal esterase L1 (ubiquitin thiolesterase)	protein-coding	neuron cytoplasmic protein 9.5|ubiquitin C-terminal hydrolase|ubiquitin carboxyl-terminal hydrolase isozyme L1|ubiquitin thioesterase L1	atgcagctcaagccgatggagatcaaccccgagatgctgaacaaagtgctgtcccggctgggggtcgccggccagtggcgcttcgtggacgtgctggggctggaagaggagtctctgggctcggtgccagcgcctgcctgcgcgctgctgctgctgtttcccctcacggcccagcatgagaacttcaggaaaaagcagattgaagagctgaagggacaagaagttagtcctaaagtgtacttcatgaagcagaccattgggaattcctgtggcacaatcggacttattcacgcagtggccaataatcaagacaaactgggatttgaggatggatcagttctgaaacagtttctttctgaaacagagaaaatgtcccctgaagacagagcaaaatgcttt…
7414	VCL	CMD1W|CMH15|MVCL	HGNC:12665|MIM:193065|Ensembl:ENSG00000035403|HPRD:01900|Vega:OTTHUMG00000018498	10	10q22.2	vinculin	protein-coding	metavinculin	atgccagtgtttcatacgcgcacgatcgagagcatcctggagccggtggcacagcagatctcccacctggtgataatgcacgaggagggcgaggtggacggcaaagccattcctgacctcaccgcgcccgtggccgccgtgcaggcggccgtcagcaacctcgtccgggttggaaaagagactgttcaaaccactgaggatcagattttgaagagagatatgccaccagcatttattaaggttgagaatgcttgcaccaagcttgtccaggcagctcagatgcttcagtcagacccttactcagtgcctgctcgagattatctaattgatgggtcaaggggcatcctctctggaacatcagacctgctccttaccttcgatgaggctgaggtccgtaaa…
7428	VHL	HRCA1|RCA1|VHL1	HGNC:12687|MIM:608537|Ensembl:ENSG00000134086|HPRD:01905|Vega:OTTHUMG00000128668	3	3p25.3	von Hippel-Lindau tumor suppressor	protein-coding	elongin binding protein|pVHL|protein G7|von Hippel-Lindau disease tumor suppressor	atgccccggagggcggagaactgggacgaggccgaggtaggcgcggaggaggcaggcgtcgaagagtacggccctgaagaagacggcggggaggagtcgggcgccgaggagtccggcccggaagagtccggcccggaggaactgggcgccgaggaggagatggaggccgggcggccgcggcccgtgctgcgctcggtgaactcgcgcgagccctcccaggtcatcttctgcaatcgcagtccgcgcgtcgtgctgcccgtatggctcaacttcgacggcgagccgcagccctacccaacgctgccgcctggcacgggccgccgcatccacagctaccgaggtcacctttggctcttcagagatgcagggacacacgatgggcttctggttaaccaaact…
7429	VIL1	D2S1471|VIL	HGNC:12690|MIM:193040|Ensembl:ENSG00000127831|HPRD:01898|Vega:OTTHUMG00000133112	2	2q35	villin 1	protein-coding	villin-1	atgaccaagctgagcgcccaagtcaaaggctctctcaacatcaccaccccggggctgcagatatggaggatcgaggccatgcagatggtgcctgttccttccagcacctttggaagcttcttcgatggtgactgctacatcatcctggctatccacaagacagccagcagcctgtcctatgacatccactactggattggccaggactcatccctggatgagcagggggcagctgccatctacaccacacagatggatgacttcctgaagggccgggctgtgcagcaccgcgaggtccagggcaacgagagcgaggccttccgaggctacttcaagcaaggccttgtgatccggaaagggggcgtggcttctggcatgaagcacgtggagaccaactcc…
7474	WNT5A	hWNT5A	HGNC:12784|MIM:164975|Ensembl:ENSG00000114251|HPRD:01293|Vega:OTTHUMG00000158361	3	3p21-p14	wingless-type MMTV integration site family, member 5A	protein-coding	WNT-5A protein|protein Wnt-5a	atgaagaagtccattggaatattaagcccaggagttgctttggggatggctggaagtgcaatgtcttccaagttcttcctagtggctttggccatatttttctccttcgcccaggttgtaattgaagccaattcttggtggtcgctaggtatgaataaccctgttcagatgtcagaagtatatattataggagcacagcctctctgcagccaactggcaggactttctcaaggacagaagaaactgtgccacttgtatcaggaccacatgcagtacatcggagaaggcgcgaagacaggcatcaaagaatgccagtatcaattccgacatcgaaggtggaactgcagcactgtggataacacctctgtttttggcagggtgatgcagataggcagccgc…
7481	WNT11	HWNT11	HGNC:12776|MIM:603699|Ensembl:ENSG00000085741|HPRD:04741|Vega:OTTHUMG00000165264	11	11q13.5	wingless-type MMTV integration site family, member 11	protein-coding	protein Wnt-11	atgagggcgcggccgcaggtctgcgaggcgctgctcttcgccctggcgctccagaccggcgtgtgctatggcatcaagtggctggcgctgtccaagacaccatcggccctggcactgaaccagacgcaacactgcaagcagctggagggtctggtgtctgcacaggtgcagctgtgccgcagcaacctggagctcatgcacacggtggtgcacgccgcccgcgaggtcatgaaggcctgtcgccgggcctttgccgacatgcgctggaactgctcctccattgagctcgcccccaactatttgcttgacctggagagagggacccgggagtcggccttcgtgtatgcgctgtcggccgccgccatcagccacgccatcgcccgggcctgcacctccggc…
7490	WT1	AWT1|EWS-WT1|GUD|NPHS4|WAGR|WIT-2|WT33	HGNC:12796|MIM:607102|Ensembl:ENSG00000184937|HPRD:06163|Vega:OTTHUMG00000039556	11	11p13	Wilms tumor 1	protein-coding	Wilms tumor protein|amino-terminal domain of EWS|last three zinc fingers of the DNA-binding domain of WT1	ctgcaggacccggcttccacgtgtgtcccggagccggcgtctcagcacacgctccgctccgggcctgggtgcctacagcagccagagcagcagggagtccgggacccgggcggcatctgggccaagttaggcgccgccgaggccagcgctgaacgtctccagggccggaggagccgcggggcgtccgggtctgagccgcagcaaatgggctccgacgtgcgggacctgaacgcgctgctgcccgccgtcccctccctgggtggcggcggcggctgtgccctgcctgtgagcggcgcggcgcagtgggcgccggtgctggactttgcgcccccgggcgcttcggcttacgggtcgttgggcggccccgcgccgccaccggctccgccgccacccccgccg…
7538	ZFP36	G0S24|GOS24|NUP475|RNF162A|TIS11|TTP	HGNC:12862|MIM:190700|Ensembl:ENSG00000128016|HPRD:01835	19	19q13.1	zinc finger protein 36, C3H type, homolog (mouse)	protein-coding	G0/G1 switch regulatory protein 24|growth factor-inducible nuclear protein NUP475|tristetraprolin|tristetraproline|zfp-36|zinc finger protein 36 homolog|zinc finger protein, C3H type, 36 homolog	atggatctgactgccatctacgagagcctcctgtcgctgagccctgacgtgcccgtgccatccgaccatggagggactgagtccagcccaggctggggctcctcgggaccctggagcctgagcccctccgactccagcccgtctggggtcacctcccgcctgcctggccgctccaccagcctagtggagggccgcagctgtggctgggtgcccccaccccctggcttcgcaccgctggctccccgcctgggccctgagctgtcaccctcacccacttcgcccactgcaacctccaccaccccctcgcgctacaagactgagctatgtcggaccttctcagagagtgggcgctgccgctacggggccaagtgccagtttgcccatggcctgggcgagctg…
7545	ZIC1	ZIC|ZNF201	HGNC:12872|MIM:600470|Ensembl:ENSG00000152977|HPRD:02718|Vega:OTTHUMG00000159456	3	3q24	Zic family member 1	protein-coding	Zic family member 1 (odd-paired homolog, Drosophila)|Zinc finger protein of the cerebellum 1|zinc finger protein 201|zinc finger protein ZIC 1	atgctcctggacgccggcccccagtacccagcgatcggcgtgaccacctttggcgcgtcccgccaccactccgcgggcgacgtggccgaacgagacgtgggcctgggcatcaacccgttcgccgacggcatgggcgccttcaagctcaaccccagttcgcacgagctggcttcggccggccagacggccttcacgtcgcaggcgccaggctacgcggctgctgcggccctgggccatcaccatcacccgggccacgtcggctcctattccagcgcagccttcaactccacgcgggactttctgttccgcaaccggggttttggcgacgcggcggcggcagccagcgcacagcacagcctctttgctgcatcggccgggggcttcgggggcccacacggc…
7703	PCGF2	MEL-18|RNF110|ZNF144	HGNC:12929|MIM:600346|Ensembl:ENSG00000056661|HPRD:10621	17	17q12	polycomb group ring finger 2	protein-coding	DNA-binding protein Mel-18|polycomb group RING finger protein 2|ring finger protein 110|zinc finger protein 144	atgcatcggactacacggatcaaaatcacagagctgaacccccacctcatgtgtgccctctgcggggggtacttcatcgacgccaccactatcgtggagtgcctgcattccttctgcaaaacctgcatcgtgcgctacctggagaccaacaaatactgccccatgtgtgacgtgcaggtccataaaacccggccgctgctgagcatcaggtctgacaaaacacttcaagacattgtctacaaattggtccctgggctttttaaagatgagatgaaacggcggcgggatttctatgcagcgtaccccctgacggaggtccccaacggctccaatgaggaccgcggcgaggtcttggagcaggagaagggggctctgagtgatgatgagattgtcagcctc…
7704	ZBTB16	PLZF|ZNF145	HGNC:12930|MIM:176797|Ensembl:ENSG00000109906|HPRD:11762|Vega:OTTHUMG00000168243	11	11q23.1	zinc finger and BTB domain containing 16	protein-coding	zinc finger and BTB domain-containing protein 16|zinc finger protein 145 (Kruppel-like, expressed in promyelocytic leukemia)|zinc finger protein PLZF	atggatctgacaaaaatgggcatgatccagctgcagaaccctagccaccccacggggctactgtgcaaggccaaccagatgcggctggccgggactttgtgcgatgtggtcatcatggtggacagccaggagttccacgcccaccggacggtgctggcctgcaccagcaagatgtttgagatcctcttccaccgcaatagtcaacactatactttggacttcctctcgccaaagaccttccagcagattctggagtatgcatatacagccacgctgcaagccaaggcggaggacctggatgacctgctgtatgcggccgagatcctggagatcgagtacctggaggaacagtgcctgaagatgctggagaccatccaggcctcagacgacaatgacacg…
7791	ZYX	ESP-2|HED-2	HGNC:13200|MIM:602002|Ensembl:ENSG00000159840|HPRD:03592|Vega:OTTHUMG00000023822	7	7q32	zyxin	protein-coding	zyxin-2	atggcggccccccgcccgtctcccgcgatctccgtttcggtctcggctccggctttttacgccccgcagaagaagttcggccctgtggtggccccaaagcccaaagtgaatcccttccggcccggggacagcgagcctcccccggcacccggggcccagcgcgcacagatgggccgggtgggcgagattcccccgccgcccccggaagactttcccctgcctccacctccccttgctggggatggcgacgatgcagagggtgctctgggaggtgccttcccgccgccccctcccccgatcgaggaatcatttccccctgcgcctctggaggaggagatcttcccttccccgccgcctcctccggaggaggagggagggcctgaggcccccataccgccc…
7799	PRDM2	HUMHOXY1|KMT8|MTB-ZF|RIZ|RIZ1|RIZ2	HGNC:9347|MIM:601196|Ensembl:ENSG00000116731|HPRD:03120|Vega:OTTHUMG00000007917	1	1p36.21	PR domain containing 2, with ZNF domain	protein-coding	GATA-3 binding protein G3B|GATA-3-binding protein G3B|MTE-binding protein|PR domain zinc finger protein 2|PR domain-containing protein 2|lysine N-methyltransferase 8|retinoblastoma protein-binding zinc finger protein|retinoblastoma protein-interacting zinc finger protein|zinc finger protein RIZ|zinc-finger DNA-binding protein	atgagagattctgcagaaggtcctaaagaagacgaagagaagccttcagcctcagcacttgagcagccggccaccctccaggaggtggccagtcaggaggtgcctccagaactagcaacccctgcccctgcctgggagccacagccagaaccagacgagcgattagaagcggcagcttgtgaggtgaatgatttgggggaagaggaggaggaggaagaggaggaggatgaagaagaagaagaagatgatgatgatgatgagttggaagacgagggggaagaagaagccagcatgccaaatgaaaattctgtgaaagagccagaaatacggtgtgatgagaagccagaagatttattagaggaaccaaaaacaacttcagaagaaactcttgaagactgc…
7832	BTG2	PC3|TIS21	HGNC:1131|MIM:601597|Ensembl:ENSG00000159388|HPRD:03357|Vega:OTTHUMG00000035834	1	1q32	BTG family, member 2	protein-coding	B-cell translocation gene 2|NGF-inducible anti-proliferative protein PC3|nerve growth factor-inducible anti-proliferative|pheochromacytoma cell-3|protein BTG2	atgagccacgggaagggaaccgacatgctcccggagatcgccgccgccgtgggcttcctctccagcctcctgaggacccggggctgcgtgagcgagcagaggcttaaggtcttcagcggggcgctccaggaggcactcacagagcactacaaacaccactggtttcccgaaaagccgtccaagggctccggctaccgctgcattcgcatcaaccacaagatggaccccatcatcagcagggtggccagccagatcggactcagccagccccagctgcaccagctgctgcccagcgagctgaccctgtgggtggacccctatgaggtgtcctaccgcattggggaggacggctccatctgcgtcttgtacgaggaggccccactggccgcctcctgtggg…
7869	SEMA3B	LUCA-1|SEMA5|SEMAA|SemA|semaV	HGNC:10724|MIM:601281|Ensembl:ENSG00000012171|HPRD:03179|Vega:OTTHUMG00000156970	3	3p21.3	sema domain, immunoglobulin domain (Ig), short basic domain, secreted, (semaphorin) 3B	protein-coding	sema A(V)|sema V|semaphorin A|semaphorin V|semaphorin-3B|semaphorin-V	atggggcgggccggggctgccgccgtgatcccgggcctggccctgctctgggcagtggggctggggagtgccgcccccagccccccacgccttcggctctccttccaagagctccaggcctggcatggtctccagactttcagcctggagcgaacctgctgctaccaggccttgctggtggatgaggagcgtggacgcctgtttgtgggtgccgagaaccatgtggcctccctcaacctggacaacatcagcaagcgggccaagaagctggcctggccggcccctgtggaatggcgagaggagtgcaactgggcagggaaggacattggtactgagtgcatgaacttcgtgaagttgctgcatgcctacaaccgcacccatttgctggcctgtggcacg…
79192	IRX1	IRX-5|IRXA1	HGNC:14358|MIM:606197|Ensembl:ENSG00000170549|HPRD:16203|Vega:OTTHUMG00000161632	5	5p15.3	iroquois homeobox 1	protein-coding	homeodomain protein IRXA1|iroquois homeobox protein 1|iroquois-class homeodomain protein IRX-1	atgtccttcccgcagctgggctacccgcagtacctgagcgccgcggggccgggcgcctacggcggcgagcgcccgggggtgctggccgcggccgctgcggcggctgccgccgcctcgtcgggccgaccgggggccgcggagctgggcggcggggcaggcgcggctgcagtcacctcggtgctgggcatgtacgcggcggcggggccgtacgcgggcgcgcccaactacagcgccttcctgccctacgccgcggatctcagcctcttctcgcagatgggctcgcagtatgaactgaaggacaaccctggggtgcaccccgccaccttcgcagcccacacggcgccggcttattacccctacggccagttccaatacggggaccccgggcggcccaagaac…
79365	BHLHE41	BHLHB3|DEC2|SHARP1|hDEC2	HGNC:16617|MIM:606200|Ensembl:ENSG00000123095|HPRD:16204|Vega:OTTHUMG00000169174	12	12p12.1	basic helix-loop-helix family, member e41	protein-coding	basic helix-loop-helix domain containing, class B, 3|class E basic helix-loop-helix protein 41|differentially expressed in chondrocytes 2|differentially expressed in chondrocytes protein 2|enhancer-of-split and hairy-related protein 1	atggacgaaggaattcctcatttgcaagagagacagttactggaacatagagattttataggactggactattcctctttgtatatgtgtaaacccaaaaggagcatgaaacgagacgacaccaaggatacctacaaattaccgcacagattaatagaaaagaaaagaagagaccgaattaatgaatgcattgctcagctgaaagatttactgcctgaacatctgaaattgacaactctgggacatctggagaaagctgtagtcttggaattaactttgaaacacttaaaagctttaaccgccttaaccgagcaacagcatcagaagataattgctttacagaatggggagcgatctctgaaatcgcccattcagtccgacttggatgcgttccactcg…
79577	CDC73	C1orf28|HPTJT|HRPT2|HYX	HGNC:16783|MIM:607393|Ensembl:ENSG00000134371|HPRD:09581|Vega:OTTHUMG00000035676	1	1q25	cell division cycle 73, Paf1/RNA polymerase II complex component, homolog (S. cerevisiae)	protein-coding	cell division cycle protein 73 homolog|hyperparathyroidism 2 protein|parafibromin	atggcggacgtgcttagcgtcctgcgacagtacaacatccagaagaaggagattgtggtgaagggagacgaagtgatcttcggggagttctcctggcccaagaatgtgaagaccaactatgttgtttgggggactggaaaggaaggccaacccagagagtactacacattggattccattttatttctacttaataacgtgcacctttctcatcctgtttatgtccgacgtgcagctactgaaaatattcctgtggttagaagacctgatcgaaaagatctacttggatatctcaatggtgaagcgtcaacatcggcaagtatagacagaagcgctcccttagaaataggtcttcagcgatctactcaagtcaaacgagctgcagatgaagttttagca…
79633	FAT4	CDHF14|CDHR11|FAT-J|FATJ|NBLA00548	HGNC:23109|MIM:612411|Ensembl:ENSG00000196159|HPRD:07637|Vega:OTTHUMG00000133100	4	4q28.1	FAT tumor suppressor homolog 4 (Drosophila)	protein-coding	cadherin family member 14|cadherin-related family member 11|fat-like cadherin FATJ|fat-like cadherin protein FAT-J|hFat4|protocadherin Fat 4|putative protein product of Nbla00548	atggacttagcaccagacagggctactggccgcccgtggctcccgttgcacactctatcagtatctcagctccttcgagtgttttggctactgtcattgcttccggggcaggcctgggtccacggggccgagccgcgccaggtgttccaagtgctggaagagcaacctccaggcactctggtaggcaccatccagacgcgccccggcttcacctacaggctcagcgaaagccacgccctgtttgccataaacagtagcaccggagccctgtacaccacctccaccatcgaccgcgagagcctgcccagcgacgtgatcaacctggtggtcctttccagcgcgcccacctaccccaccgaagtgcgagtgctggtgcgggacctcaatgacaacgccccc…
79648	MCPH1	BRIT1|MCT	HGNC:6954|MIM:607117|Ensembl:ENSG00000147316|HPRD:06174|Vega:OTTHUMG00000163618	8	8p23.1	microcephalin 1	protein-coding	BRCT-repeat inhibitor of TERT expression 1|microcephalin	atggcggcccccatcctgaaagatgtagtggcctatgttgaagtgtggtcatccaatggaacagaaaattattcaaagacatttacaacacagcttgtggatatgggggcaaaggtttcaaaaacttttaacaaacaagtaactcacgttatcttcaaagatggctaccagagcacttgggacaaagctcagaagagaggcgtaaagctcgtttcggtgctctgggtggaaaaatgcaggacagctggagcacacattgatgaatcattgttccctgcagctaatatgaatgaacacttatcaagcctaattaaaaaaaaacgtaaatgtatgcagcccaaagattttaattttaaaacaccagaaaatgataagagatttcagaagaaatttgagaaa…
79728	PALB2	FANCN|PNCA3	HGNC:26144|MIM:610355|Ensembl:ENSG00000083093|HPRD:07966	16	16p12.2	partner and localizer of BRCA2	protein-coding	-	atggacgagcctcccgggaagcccctcagctgtgaggagaaggaaaagttaaaggagaaattagcattcttgaaaagggaatacagcaagacactagcccgccttcagcgtgcccaaagagctgaaaagattaagcattctattaagaaaacagtagaagaacaagattgtttgtctcagcaggatctctcaccgcagctaaaacactcagaacctaaaaataaaatatgtgtttatgacaagttacacatcaaaacccatcttgatgaagaaactggagaaaagacatctatcacacttgatgttgggcctgagtcctttaaccctggagatggcccaggaggattacctatacaaagaacagatgacacccaagaacattttccccacagggtcagt…
79791	FBXO31	FBX14|FBXO14|Fbx31|pp2386	HGNC:16510|MIM:609102|Ensembl:ENSG00000103264|HPRD:10954	16	16q24.2	F-box protein 31	protein-coding	F-box only protein 31|SCF ubiquitin ligase specificity factor|putative breast cancer tumor-suppressor	atggcggtgtgtgctcgcctttgcggcgtgggcccgtcgcgcggatgtcggcgccgccagcagcgccggggcccggccgagacggcggcggccgacagcgagccggacacagaccccgaggaggagcgcatcgaggctagcgccggggtcgggggcggcttgtgcgcgggcccctcgccgccgcccccgcgctgctcgctgctggagctgccgcccgagctgctggtggagatcttcgcgtcgctgccgggcacggacctacccagcttggcccaggtctgcacgaagttccggcgcatcctccacaccgacaccatctggaggaggcgttgccgtgaggagtatggtgtttgcgaaaacttgcggaagctggagatcacaggcgtgtcttgtcgggac…
7980	TFPI2	PP5|REF1|TFPI-2	HGNC:11761|MIM:600033|Ensembl:ENSG00000105825|HPRD:08962|Vega:OTTHUMG00000022963	7	7q22	tissue factor pathway inhibitor 2	protein-coding	placental protein 5	atggaccccgctcgccccctggggctgtcgattctgctgcttttcctgacggaggctgcactgggcgatgctgctcaggagccaacaggaaataacgcggagatctgtctcctgcccctagactacggaccctgccgggccctacttctccgttactactacgacaggtacacgcagagctgccgccagttcctgtacgggggctgcgagggcaacgccaacaatttctacacctgggaggcttgcgacgatgcttgctggaggatagaaaaagttcccaaagtttgccggctgcaagtgagtgtggacgaccagtgtgaggggtccacagaaaagtatttctttaatctaagttccatgacatgtgaaaaattcttttccggtgggtgtcaccggaac…
7982	ST7	ETS7q|FAM4A|FAM4A1|HELG|RAY1|SEN4|TSG7	HGNC:11351|MIM:600833|Ensembl:ENSG00000004866|HPRD:09015|Vega:OTTHUMG00000023888	7	7q31.2	suppression of tumorigenicity 7	protein-coding	family with sequence similarity 4, subfamily A, member 1|suppression of tumorigenicity 7 (breast)|suppressor of tumorigenicity 7 protein	atggctgaagcggccacgggctttctggagcagctcaagtcctgcatagtttggtcttggacgtatctgtggaccgtgtggttcttcatcgtgctattcctggtctacatcctgcgggtgcctttgaaaatcaacgacaacttgagcacagtgagcatgtttttgaacacattaacaccgaagttctacgtggccctaacaggcacttcctcactaatatcagggcttattttgatatttgaatggtggtattttcgcaaatacggaacttcattcattgaacaagtctcagtaagccacttgcgcccccttctgggaggggttgacaacaactcttccaacaattctaattccagtaacggggactcagattccaataggcaaagtgtctcagaatgc…
79831	JMJD5	-	HGNC:25840|MIM:611917|Ensembl:ENSG00000155666|HPRD:07836|Vega:OTTHUMG00000131677	16	16p12.1	jumonji domain containing 5	protein-coding	jmjC domain-containing protein 5|jumonji domain-containing protein 5|lysine-specific demethylase 8	atgagccgcgagaaatgcagccccggggaaggcgctgaggagggaagggggtctgaggcctcggggctcaaggccagtgcggggcacgggactgaaccagctggtggtggcccgatggctggagacacccactgccccgcagagcccctggccagagaaggcactttatgggaggccctcagggcgctcctgccgcacagtaaagaagacctgaagttggacctcggggagaaagtggagaggagcgtggtgacattgttgcagcgagccactgagctcttctacgagggcaggagggacgagtgtctgcagagcagcgaggtgatcctggactactcctgggagaagctcaacacgggcacatggcaggacgtagacaaagactggcgccgggtctac…
79893	GGNBP2	DIF-3|DIF3|LCRG1|LZK1|ZFP403|ZNF403	HGNC:19357|MIM:612275|Ensembl:ENSG00000005955|HPRD:18337|Vega:OTTHUMG00000133063	17	17q12	gametogenetin binding protein 2	protein-coding	C3HC4-type zinc finger protein|gametogenetin-binding protein 2|laryngeal carcinoma related gene 1|laryngeal carcinoma-related protein 1|zinc finger protein 403	atggcgcgactcgtggcagtgtgcagggacggggaggaggagttccccttcgagaggaggcagattcccctctacatagacgacaccctgacgatggtgatggaatttcctgataatgtgttaaatctcgatggacatcagaataatggtgcacagctaaagcagttcattcagcgacatggtatgcttaagcaacaggatctaagtattgccatggtggtgacatcacgcgaagtcctgagtgcactttctcagcttgtcccatgtgttggttgtcgtcgcagtgtggagcgtctcttttcccagcttgtagagtctggaaatcctgctcttgaacccctaacagtagggcccaagggagtcctgtctgtaactagaagctgcatgactgatgcaaag…
7991	TUSC3	D8S1992|M33|MRT22|MRT7|N33|OST3A	HGNC:30242|MIM:601385|Ensembl:ENSG00000104723|HPRD:03228|Vega:OTTHUMG00000094803	8	8p22	tumor suppressor candidate 3	protein-coding	Putative prostate cancer tumor suppressor|oligosaccharyltransferase 3 homolog A	atgggggcccggggcgctccttcacgccgtaggcaagcggggcggcggctgcggtacctgcccaccgggagctttcccttccttctcctgctgctgctgctctgcatccagctcgggggaggacagaagaaaaaggagaatcttttagctgaaaaagtagagcagctgatggaatggagttccagacgctcaatcttccgaatgaatggtgataaattccgaaaatttataaaggcaccacctcgaaactattccatgattgttatgttcactgctcttcagcctcagcggcagtgttctgtgtgcaggcaagctaatgaagaatatcaaatactggcgaactcctggcgctattcatctgctttttgtaacaagctcttcttcagtatggtggactat…
79930	DOK3	DOKL	HGNC:24583|MIM:611435|Ensembl:ENSG00000146094|HPRD:16834|Vega:OTTHUMG00000130850	5	5q35.3	docking protein 3	protein-coding	Dok-like protein|downstream of tyrosine kinase 3	atggaccctctggagacccctatcaaggatggcatcctctaccagcagcatgtcaagtttggcaagaagtgctggcggaaggtgtgggctctgctgtatgcaggaggcccatcaggcgtggcacggctggagagctgggaggtccgggatggtggcctgggagcagcgggtgacaggtcggcagggcctggccggcgaggggagcgacgggtcatccgcctggctgactgtgtgtccgtgctgccggctgacggcgagagctgcccccgggacaccggtgccttcctgctcaccaccaccgagcgaagccatctactggctgctcagcaccgccaggcctggatgggccccatctgccagctggccttcccggggacaggggaggcctcctcaggatcc…
80013	FAM188A	C10orf97|CARP|DERP5|MST126|RP11-394I23.1|my042	HGNC:23578|MIM:611649|Ensembl:ENSG00000148481|HPRD:10702|Vega:OTTHUMG00000017734	10	10p13	family with sequence similarity 188, member A	protein-coding	CARD-containing protein|caspase recruitment domain containing pro-apoptotic protein|dermal papilla-derived protein 5|protein FAM188A	atgtccgaactgactaaagagctgatggagctggtgtggggcaccaagagcagccccggtctctcggacaccattttctgccgctggacgcaagggtttgtgtttagtgaatcagagggatctgcattagaacagtttgaaggtggcccctgtgctgttattgcacctgttcaggcatttcttttgaagaagctcctgttttcttcggagaagtcttcttggcgggattgttcagaggaagagcagaaggaactcctttgtcataccttgtgtgatattttagaaagtgcttgttgtgaccactctggatcatactgcttggtttcatggttaagaggaaagacaactgaggaaactgctagtatttctgggagtcctgcagagtctagttgccaagtg…
80023	NRSN2	C20orf98|dJ1103G7.6	HGNC:16229|MIM:610666|Ensembl:ENSG00000125841|HPRD:12791|Vega:OTTHUMG00000031628	20	20p13	neurensin 2	protein-coding	neurensin-2	atgatgccgagctgcaatcgttcctgcagctgcagccgcggccccagcgtggaggatggcaagtggtatggggtccgctcctacctgcacctcttctatgaggactgtgcaggcactgctctcagcgacgaccctgagggacctccggtcctgtgcccccgccggccctggccctcactgtgttggaagatcagcctgtcctcggggaccctgcttctgctgctgggtgtggcggctctgaccactggctatgcagtgccccccaagctggagggcatcggtgagggtgagttcctggtgttggatcagcgggcagccgactacaaccaggccctgggcacctgtcgcctggcaggcacagcgctctgtgtggcagctggagttctgctcgccatctgc…
8013	NR4A3	CHN|CSMF|MINOR|NOR1|TEC	HGNC:7982|MIM:600542|Ensembl:ENSG00000119508|HPRD:02766|Vega:OTTHUMG00000021030	9	9q22	nuclear receptor subfamily 4, group A, member 3	protein-coding	chondrosarcoma, extraskeletal myxoid, fused to EWS|mitogen-induced nuclear orphan receptor|neuron-derived orphan receptor 1|nuclear hormone receptor NOR-1|nuclear receptor subfamily 4 group A member 3|translocated in extraskeletal chondrosarcoma	atgccctgcgtccaagcccaatatagcccttcccctccaggttccagttatgcggcgcagacatacagctcggaatacaccacggagatcatgaaccccgactacaccaagctgaccatggaccttggcagcactgagatcacggctacagccaccacgtccctgcccagcatcagtaccttcgtggagggctactcgagcaactacgaactcaagccttcctgcgtgtaccaaatgcagcggcccttgatcaaagtggaggaggggcgggcgcccagctaccatcaccatcaccaccaccaccaccaccaccaccaccatcaccagcagcagcatcagcagccatccattcctccagcctccagcccggaggacgaggtgctgcccagcacctccatg…
8031	NCOA4	ARA70|ELE1|PTC3|RFG	HGNC:7671|MIM:601984|Ensembl:ENSG00000138293|HPRD:03584|Vega:OTTHUMG00000018217	10	10q11.2	nuclear receptor coactivator 4	protein-coding	70 kDa AR-activator|70 kDa androgen receptor coactivator|NCoA-4|RET-activating gene ELE1|androgen receptor-associated protein of 70 kDa|ret fused	atgggggcccagttgaccacttttgctctagctggagcagtgaggagaatgaataccttccaagaccagagtggcagctccagtaatagagaaccccttttgaggtgtagtgatgcacggagggacttggagcttgctattggtggagttctccgggctgaacagcaaattaaagataacttgcgagaggtcaaagctcagattcacagttgcataagccgtcacctggaatgtcttagaagccgtgaggtatggctgtatgaacaggtggaccttatttatcagcttaaagaggagacacttcaacagcaggctcagcagctctactcgttattgggccagttcaattgtcttactcatcaactggagtgtacccaaaacaaagatctagccaatcaa…
8065	CUL5	VACM-1|VACM1	HGNC:2556|MIM:601741|Ensembl:ENSG00000166266|HPRD:03444|Vega:OTTHUMG00000166369	11	11q22.3	cullin 5	protein-coding	CUL-5|Cullin-5 (vasopressin-activated calcium-mobilizing receptor-1)|Vasopressin-activated calcium-mobilizing receptor-1|cullin-5|vasopressin-activated calcium-mobilizing receptor 1	atggcgacgtctaatctgttaaagaataaaggttctcttcagtttgaagacaaatgggattttatgcgcccgattgttttgaagcttttacgccaggaatctgttacaaaacagcagtggtttgatctgttttcggatgtgcatgcagtctgtctttgggatgataaaggcccagcaaaaattcatcaggctttaaaagaagatattcttgagtttattaagcaagcacaggcacgagtactgagccatcaagatgatacggctttgctaaaagcatatattgttgaatggcgaaagttctttacacaatgtgatattttaccaaaacctttttgtcaactagagattactttaatgggtaaacagggcagcaataaaaaatcaaatgtggaagacagt…
80781	COL18A1	KNO|KNO1|KS	HGNC:2195|MIM:120328|Ensembl:ENSG00000182871|HPRD:00382|Vega:OTTHUMG00000090407	21	21q22.3	collagen, type XVIII, alpha 1	protein-coding	antiangiogenic agent|collagen alpha-1(XVIII) chain|endostatin|multi-functional protein MFP	atggctccctacccctgtggctgccacatcctgctgctgctcttctgctgcctggcggctgcccgggccaacctgctgaacctgaactggctttggttcaataatgaggacaccagccatgcagctaccacgatccctgagccccaggggcccctgcctgtgcagcccacagcagataccaccacacacgtgaccccccggaatggttccacagagccagcgacagcccctggcagccctgagccaccctcagagctgctggaagatggccaggacacccccacttctgccgagagcccggacgcgccagaggagaacattgccggtgtcggagccgagatcctgaacgtggccaaaggcatccggagcttcgtccagctgtggaatgacactgtcccc…
8099	CDK2AP1	DOC1|DORC1|ST19|doc-1|p12DOC-1	HGNC:14002|MIM:602198|Ensembl:ENSG00000111328|HPRD:03726|Vega:OTTHUMG00000168854	12	12q24.31	cyclin-dependent kinase 2 associated protein 1	protein-coding	CDK2-associated protein 1|Deleted in oral cancer-1|cyclin-dependent kinase 2-associated protein 1|deleted in oral cancer 1|putative oral cancer suppressor	atgtcttacaaaccgaacttggccgcgcacatgcccgccgccgccctcaacgccgctgggagtgtccactcgccttccaccagcatggcaacgtcttcacagtaccgccagctgctcagtgactacgggccaccgtccctaggctacacccagggaactgggaacagccaggtgccccaaagcaaatacgcggagctgctggccatcattgaagagctggggaaggagatcagacccacgtacgcagggagcaagagtgccatggagaggctgaagcgcggcatcattcacgctagaggactggttcgggagtgcttggcagaaacggaacggaatgccagatcctag
8100	IFT88	D13S1056E|DAF19|TG737|TTC10|hTg737	HGNC:20606|MIM:600595|Ensembl:ENSG00000032742|HPRD:09000|Vega:OTTHUMG00000016517	13	13q12.1	intraflagellar transport 88 homolog (Chlamydomonas)	protein-coding	TPR repeat protein 10|intraflagellar transport protein 88 homolog|polaris homolog|probe hTg737 (polycystic kidney disease, autosomal recessive)|recessive polycystic kidney disease protein Tg737 homolog|tetratricopeptide repeat domain 10|tetratricopeptide repeat protein 10	atgatgcaaaatgtgcacctggctccagagacagatgaagatgatctttattccggctataatgactacaatccaatctatgatatcgaggaattggagaatgatgcagcttttcagcaagctgtgaggactagtcatggcagaagacctccaataactgctaaaatatcaagcacggcagttactagacctatagctactggatatgggtccaagacatctctggcatcatcaataggaagaccaatgacaggggctattcaggatggagttactagacccatgacagcagtgagagcagctggttttaccaaagcagctttgagaggctctgcatttgacccccttagtcagtcaaggggccctgcttcccctttggaagccaagaaaaaagatagc…
8111	GPR68	GPR12A|OGR1	HGNC:4519|MIM:601404|Ensembl:ENSG00000119714|HPRD:03241|Vega:OTTHUMG00000167590	14	14q31	G protein-coupled receptor 68	protein-coding	G-protein coupled receptor 68|ovarian cancer G protein-coupled receptor, 1|ovarian cancer G-protein coupled receptor 1|sphingosylphosphorylcholine receptor	atggggaacatcactgcagacaactcctcgatgagctgtaccatcgaccataccatccaccagacgctggccccggtggtctatgttaccgtgctggtggtgggcttcccggccaactgcctgtccctctacttcggctacctgcagatcaaggcccggaacgagctgggcgtgtacctgtgcaacctgacggtggccgacctcttctacatctgctcgctgcccttctggctgcagtacgtgctgcagcacgacaactggtctcacggcgacctgtcctgccaggtgtgcggcatcctcctgtacgagaacatctacatcagcgtgggcttcctctgctgcatctccgtggaccgctacctggctgtggcccatcccttccgcttccaccagttccgg…
8125	ANP32A	C15orf1|I1PP2A|LANP|MAPM|PHAP1|PHAPI|PP32	HGNC:13233|MIM:600832|Ensembl:ENSG00000140350|HPRD:09014|Vega:OTTHUMG00000154502	15	15q23	acidic (leucine-rich) nuclear phosphoprotein 32 family, member A	protein-coding	acidic leucine-rich nuclear phosphoprotein 32 family member A|acidic nuclear phosphoprotein pp32|cerebellar leucine rich acidic nuclear protein|inhibitor-1 of protein phosphatase-2A|leucine-rich acidic nuclear protein|mapmodulin|potent heat-stable protein phosphatase 2A inhibitor I1PP2A|putative HLA-DR-associated protein I|putative human HLA class II associated protein I	atggagatgggcagacggattcatttagagctgcggaacaggacgccctctgatgtgaaagaacttgtcctggacaacagtcggtcgaatgaaggcaaactcgaaggcctcacagatgaatttgaagaactggaattcttaagtacaatcaacgtaggcctcacctcaatcgcaaacttaccaaagttaaacaaacttaagaagcttgaactaagcgataacagagtctcagggggcctggaagtattggcagaaaagtgtccgaacctcacgcatctaaatttaagtggcaacaaaattaaagacctcagcacaatagagccactgaaaaagttagaaaacctcaagagcttagaccttttcaattgcgaggtaaccaacctgaacgactaccgagaa…
81928	CABLES2	C20orf150|dJ908M14.2|ik3-2	HGNC:16143|Ensembl:ENSG00000149679|HPRD:12994|Vega:OTTHUMG00000032912	20	20q13.33	Cdk5 and Abl enzyme substrate 2	protein-coding	CDK5 and ABL1 enzyme substrate 2|interactor with CDK3 2	atggccgcggccgcggccggtggagccccgggcccggcccccggccccgccgggcccccgccacccgccgcgccgacctcggccgctcgggccccgccgcaggcgctgcggaggcgcggggactcgcggcgccgccaggccgcgcttttcttcctcaacaacatctccctggacgggcggcccccgagcctgggcccgggcggagagaagcccccgccgccgcccgccgaggcccgcgaaccgccagcgccgccgccgccggagccccccaccgggctgcccgccaggacccccgcgccccagggcctgctcagccccacgcaggtgcccaccggcctcggcctggatgggcagcgccagaggaagcgagtcacgtcccagcgctgctccctggagttt…
822	CAPG	AFCP|MCP	HGNC:1474|MIM:153615|Ensembl:ENSG00000042493|HPRD:01088|Vega:OTTHUMG00000130183	2	2p11.2	capping protein (actin filament), gelsolin-like	protein-coding	actin regulatory protein CAP-G|actin-regulatory protein CAP-G|gelsolin-like capping protein|macrophage capping protein|macrophage-capping protein	atgtacacagccattccccagagtggctctccattcccaggctcagtgcaggatccaggcctgcatgtgtggcgggtggagaagctgaagccggtgcctgtggcgcaagagaaccagggcgtcttcttctcgggggactcctacctagtgctgcacaatggcccagaagaggtttcccatctgcacctgtggataggccagcagtcatcccgggatgagcagggggcctgtgccgtgctggctgtgcacctcaacacgctgctgggagagcggcctgtgcagcaccgcgaggtgcagggcaatgagtctgacctcttcatgagctacttcccacggggcctcaagtaccaggaaggtggtgtggagtcagcatttcacaagacctccacaggagcccca…
8289	ARID1A	B120|BAF250|BAF250a|BM029|C1orf4|ELD|OSA1|P270|SMARCF1|hELD|hOSA1	HGNC:11110|MIM:603024|Ensembl:ENSG00000117713|HPRD:04319|Vega:OTTHUMG00000004004	1	1p35.3	AT rich interactive domain 1A (SWI-like)	protein-coding	ARID domain-containing protein 1A|AT-rich interactive domain-containing protein 1A|BRG1-associated factor 250a|OSA1 nuclear protein|SWI-like protein|SWI/SNF complex protein p270|SWI/SNF-related, matrix-associated, actin-dependent regulator of chromatin subfamily F member 1|brain protein 120|chromatin remodeling factor p250|osa homolog 1	atggccgcgcaggtcgcccccgccgccgccagcagcctgggcaacccgccgccgccgccgccctcggagctgaagaaagccgagcagcagcagcgggaggaggcggggggcgaggcggcggcggcggcagcggccgagcgcggggaaatgaaggcagccgccgggcaggaaagcgagggccccgccgtggggccgccgcagccgctgggaaaggagctgcaggacggggccgagagcaatgggggtggcggcggcggcggagccggcagcggcggcgggcccggcgcggagccggacctgaagaactcgaacgggaacgcgggccctaggcccgccctgaacaataacctcacggagccgcccggcggcggcggtggcggcagcagcgatggggtgggg…
8312	AXIN1	AXIN|PPP1R49	HGNC:903|MIM:603816|Ensembl:ENSG00000103126|HPRD:04819|Vega:OTTHUMG00000064930	16	16p13.3	axin 1	protein-coding	axin-1|axis inhibition protein 1|axis inhibitor 1|fused, mouse, homolog of|protein phosphatase 1, regulatory subunit 49	atgaatatccaagagcagggtttccccttggacctcggagcaagtttcaccgaagatgctccccgacccccagtgcctggtgaggagggagaactggtgtccacagacccgaggcccgccagctacagtttctgctccgggaaaggtgttggcattaaaggtgagacttcgacggccactccgaggcgctcggatctggacctggggtatgagcctgagggcagtgcctcccccaccccaccatacttgaagtgggctgagtcactgcattccctgctggatgaccaagatgggataagcctgttcaggactttcctgaagcaggagggctgtgccgacttgctggacttctggtttgcctgcactggcttcaggaagctggagccctgtgactcgaac…
8313	AXIN2	AXIL	HGNC:904|MIM:604025|Ensembl:ENSG00000168646|HPRD:04935	17	17q23-q24	axin 2	protein-coding	axin-2|axin-like protein|axis inhibition protein 2|conductin	atgagtagcgctatgttggtgacttgcctcccggaccccagcagcagcttccgtgaggatgccccgcggcccccagtgccaggggaagaaggggagaccccaccgtgtcagccaggggtgggcaagggccaggtcaccaaacccatgcctgtctcttccaacaccaggcggaacgaagatgggttgggggagccggaggggcgggcatctccggattcccctctgacccggtggaccaagtccttacactccttattgggcgatcaagacggtgcttacctgttccgaactttcctggagagggagaaatgcgtggataccttagacttctggtttgcctgcaatggattcaggcagatgaacctgaaggataccaaaactttacgagtagccaaagcg…
8314	BAP1	HUCEP-13|TPDS|UCHL2	HGNC:950|MIM:603089|Ensembl:ENSG00000163930|HPRD:04366|Vega:OTTHUMG00000158392	3	3p21.31-p21.2	BRCA1 associated protein-1 (ubiquitin carboxy-terminal hydrolase)	protein-coding	cerebral protein 6|cerebral protein-13|ubiquitin carboxyl-terminal hydrolase BAP1	atgaataagggctggctggagctggagagcgacccaggcctcttcaccctgctcgtggaagatttcggtgtcaagggggtgcaagtggaggagatctacgaccttcagagcaaatgtcagggccctgtatatggatttatcttcctgttcaaatggatcgaagagcgccggtcccggcgaaaggtctctaccttggtggatgatacgtccgtgattgatgatgatattgtgaataacatgttctttgcccaccagctgatacccaactcttgtgcaactcatgccttgctgagcgtgctcctgaactgcagcagcgtggacctgggacccaccctgagtcgcatgaaggacttcaccaagggtttcagccctgagagcaaaggatatgcgattggcaat…
83593	RASSF5	Maxp1|NORE1|NORE1A|NORE1B|RAPL|RASSF3	HGNC:17609|MIM:607020|Ensembl:ENSG00000136653|HPRD:06117|Vega:OTTHUMG00000036343	1	1q32.1	Ras association (RalGDS/AF-6) domain family member 5	protein-coding	Rap1-binding protein|Ras association (RalGDS/AF-6) domain family 5|Ras effector-like protein|new ras effector 1|novel Ras effector 1|ras association domain-containing protein 5|regulator for cell adhesion and polarization enriched in lymphoid tissue|tumor suppressor RASSF3	atggccatggcgtccccggccatcgggcagcgcccgtacccgctactattggaccccgagccgccgcgctatctacagagcctgagcggccccgagctaccgccgccgccccccgaccggtcctcgcgcctctgtgtcccggcgcccctctccactgcgcccggggcgcgcgaggggcgcagcgcccggagggctgcccgggggaacctggagcccccgccccgggcctcccgacccgctcgcccgctccggcctggtctgcagcagagactgcggcggcggcctggagcgccccgaccccgcgacgtgcggagcatcttcgagcagccgcaggatcccagagtcccggcggagcgaggcgaggggcactgcttcgccgagttggtgctgccgggcggc…
83595	SOX7	-	HGNC:18196|MIM:612202|Ensembl:ENSG00000171056|HPRD:18087|Vega:OTTHUMG00000090585	8	8p22	SRY (sex determining region Y)-box 7	protein-coding	SOX7 transcription factor|transcription factor SOX-7	atggcttcgctgctgggagcctacccttggcccgagggtctcgagtgcccggccctggacgccgagctgtcggatggacaatcgccgccggccgtcccccggcccccgggggacaagggctccgagagccgtatccggcggcccatgaacgccttcatggtttgggccaaggacgagaggaaacggctggcagtgcagaacccggacctgcacaacgccgagctcagcaagatgctgggaaagtcgtggaaggcgctgacgctgtcccagaagaggccgtacgtggacgaggcggagcggctgcgcctgcagcacatgcaggactaccccaactacaagtaccggccgcgcaggaagaagcaggccaagcggctgtgcaagcgcgtggacccgggcttc…
83719	YPEL3	-	HGNC:18327|MIM:609724|Ensembl:ENSG00000090238|HPRD:15683	16	16p11.2	yippee-like 3 (Drosophila)	protein-coding	protein yippee-like 3	atggtgcggatttcaaagcccaagacgtttcaggcctacttggatgattgtcaccggaggtatagctgtgcccactgccgcgctcacctggccaaccacgacgacctcatctccaagtccttccagggcagtcaggggcgtgcctacctcttcaactcagtggtgaacgtgggctgcgggccagccgaggagcgggtgctgctgaccggcctccatgctgtcgccgacatccactgcgagaactgcaagaccactttgggctggaaatatgaacaggcctttgagagcagccagaagtacaaagaggggaagtacatcattgaactcaaccacatgatcaaagacaacggctgggactga
83787	ARMC10	PNAS-112|PNAS112|SVH	HGNC:21706|MIM:611864|Ensembl:ENSG00000170632|HPRD:18133|Vega:OTTHUMG00000157201	7	7q22.1	armadillo repeat containing 10	protein-coding	armadillo repeat-containing protein 10|specific splicing variant involved in hepatocarcinogenesis|splicing variant involved in hepatocarcinogenesis protein	atgggtggcccccggggcgcgggctgggtggcggcgggcctgctgctcggcgcgggcgcctgctactgcatttacaggctgacccggggtcggcggcggggcgaccgcgagctcgggatacgctcttcgaagtccgcagaagacttaactgatggttcatatgatgatgttctaaatgctgaacaacttcagaaactcctttacctgctggagtcaacggaggatcctgtaattattgaaagagctttgattactttgggtaacaatgcagccttttcagttaaccaagctattattcgtgaattgggtggtattccaattgttgcaaacaaaatcaaccattccaaccagagtattaaagagaaagctttaaatgcactaaataacctgagtgtgaat…
[truncated: 103 more rows]

## Sheet: Table S3
Table S3. Oncogene database. A database of oncogenes
OncogeneID	OncogeneName	Alias	Links	Cytoband	FullName	GeneType
10221	TRIB1	C8FW|GIG-2|GIG2|SKIP1|TRB-1|TRB1	MIM:609461|HGNC:HGNC:16891|Ensembl:ENSG00000173334|HPRD:09863|Vega:OTTHUMG00000165007	8q24.13	tribbles pseudokinase 1	protein-coding
7295	TXN	TRDX|TRX|TRX1	MIM:187700|HGNC:HGNC:12435|Ensembl:ENSG00000136810|HPRD:01761|Vega:OTTHUMG00000020480	9q31	thioredoxin	protein-coding
[truncated: 801 more rows]

## Sheet: Table S4
Table S4: Biological process from g:Profiler. A total of 483 significantly biological processes
[truncated: 484 more rows]

[truncated: 9 more sheets: Table S5, Table S6, Table S7, Table S8, Table S9,  Table S10, Table S11, Table S12, Table S13]
